# Supplementary material for: 5-Amino-1H-1,2,4-triazol-4-ium hydrogen oxalate
Source: Acta Crystallogr Sect E Struct Rep Online. 2013 Jul 20;69(Pt 8):o1279. doi: 10.1107/S1600536813019363 (PMC3793774; doi:10.1107/S1600536813019363)
Supplement: Supplementary file 1 [file e-69-o1279-sup1.cif]

##############################################################################
#                                                                            #
# This CIF contains the data in a paper accepted for publication in          #
# Acta Crystallographica Section E. It conforms to the requirements of       #
# Notes for Authors for Acta Crystallographica Section E, and has been       #
# peer reviewed under the auspices of the IUCr Commission on Journals.       #
#                                                                            #
# Full details of the Crystallographic Information File format               #
# are given in the paper "The Crystallographic Information File (CIF):       #
# a New Standard Archive File for Crystallography" by S. R. Hall, F. H.      #
# Allen and I. D. Brown [Acta Cryst. (1991), A47, 655-685].                  #
#                                                                            #
# The current version of the core CIF dictionary is obtainable from          #
# ftp://ftp.iucr.org/pub/cif_core.dic.                                       #
#                                                                            #
# Software is freely available for graphical display of the structure(s)     #
# in this CIF. For information consult the CIF software page                 #
# http://www.iucr.org/resources/cif/software.                                #
#                                                                            #
# This file may be used for bona fide research purposes within the           #
# scientific community so long as proper attribution is given to the journal # 
# article from which it was obtained.                                        #
#                                                                            #
##############################################################################
data_I
_audit_creation_method     SHELXL-97
_chemical_name_systematic
;
;
_chemical_formula_moiety     'C2 H5 N4 +, C2 H O4 -'
_chemical_formula_sum     'C4 H6 N4 O4'
_chemical_formula_iupac     'C2 H5 N4 +, C2 H O4 -'
_chemical_formula_weight     174.13
_symmetry_cell_setting     trigonal
_symmetry_space_group_name_H-M     'R -3'
_symmetry_space_group_name_Hall     '-R 3'
loop_
    _symmetry_equiv_pos_as_xyz
    'x, y, z'
    '-y, x-y, z'
    '-x+y, -x, z'
    'x+2/3, y+1/3, z+1/3'
    '-y+2/3, x-y+1/3, z+1/3'
    '-x+y+2/3, -x+1/3, z+1/3'
    'x+1/3, y+2/3, z+2/3'
    '-y+1/3, x-y+2/3, z+2/3'
    '-x+y+1/3, -x+2/3, z+2/3'
    '-x, -y, -z'
    'y, -x+y, -z'
    'x-y, x, -z'
    '-x+2/3, -y+1/3, -z+1/3'
    'y+2/3, -x+y+1/3, -z+1/3'
    'x-y+2/3, x+1/3, -z+1/3'
    '-x+1/3, -y+2/3, -z+2/3'
    'y+1/3, -x+y+2/3, -z+2/3'
    'x-y+1/3, x+2/3, -z+2/3'
_cell_length_a     23.093(4)
_cell_length_b     23.093(4)
_cell_length_c     6.603(3)
_cell_angle_alpha     90.00
_cell_angle_beta     90.00
_cell_angle_gamma     120.00
_cell_volume     3049.3(16)
_cell_formula_units_Z     18
_cell_measurement_reflns_used     25
_cell_measurement_theta_min     9
_cell_measurement_theta_max     11
_cell_measurement_temperature     293
_exptl_crystal_description     prism
_exptl_crystal_colour     colorless
_exptl_crystal_size_max     0.35
_exptl_crystal_size_mid     0.3
_exptl_crystal_size_min     0.25
_exptl_crystal_density_diffrn     1.707
_exptl_crystal_density_method     'not measured'
_exptl_crystal_F_000     1620
_exptl_absorpt_coefficient_mu     0.090
_exptl_absorpt_correction_type     none
_exptl_absorpt_process_details     ?
_exptl_special_details     ?
_diffrn_ambient_temperature     293
_diffrn_radiation_type     AgK\a
_diffrn_radiation_wavelength     0.56080
_diffrn_radiation_source     'fine-focus sealed tube'
_diffrn_radiation_monochromator     graphite
_diffrn_measurement_device_type     'Enraf--Nonius CAD-4'
_diffrn_measurement_device     '\k-geometry diffractometer'
_diffrn_measurement_method     'non-profiled omega scans'
_diffrn_reflns_number     3909
_diffrn_reflns_av_R_equivalents     0.0225
_diffrn_reflns_av_sigmaI/netI     0.0526
_diffrn_reflns_theta_min     2.41
_diffrn_reflns_theta_max     27.95
_diffrn_reflns_theta_full     27.95
_diffrn_measured_fraction_theta_max     0.999
_diffrn_measured_fraction_theta_full     0.999
_diffrn_reflns_limit_h_min     -1
_diffrn_reflns_limit_h_max     33
_diffrn_reflns_limit_k_min     -1
_diffrn_reflns_limit_k_max     33
_diffrn_reflns_limit_l_min     -11
_diffrn_reflns_limit_l_max     11
_diffrn_standards_number     2
_diffrn_standards_interval_time     120
_diffrn_standards_decay_%     1
loop_
    _diffrn_standard_refln_index_h
    _diffrn_standard_refln_index_k
    _diffrn_standard_refln_index_l
    4 -13 2
    -11 8 2
_refine_special_details
;
Refinement of <i>F</i>^2^ against ALL reflections. The weighted <i>R</i>-factor
<i>wR</i> and goodness of fit <i>S</i> are based on <i>F</i>^2^, conventional
<i>R</i>-factors <i>R</i> are based on <i>F</i>, with <i>F</i> set to zero for
negative <i>F</i>^2^. The threshold expression of <i>F</i>^2^ >
\s(<i>F</i>^2^) is used only for calculating <i>R</i>-factors(gt) <i>etc</i>.
and is not relevant to the choice of reflections for refinement.
<i>R</i>-factors based on <i>F</i>^2^ are statistically about twice as large
as those based on <i>F</i>, and <i>R</i>- factors based on ALL data will be
even larger.
;
_reflns_number_total     3313
_reflns_number_gt     1929
_reflns_threshold_expression     I>2\s(I)
_refine_ls_structure_factor_coef     Fsqd
_refine_ls_matrix_type     full
_refine_ls_R_factor_all     0.1223
_refine_ls_R_factor_gt     0.0604
_refine_ls_wR_factor_gt     0.1608
_refine_ls_wR_factor_ref     0.1940
_refine_ls_goodness_of_fit_ref     1.036
_refine_ls_restrained_S_all     1.036
_refine_ls_number_reflns     3313
_refine_ls_number_parameters     121
_refine_ls_number_restraints     0
_refine_ls_hydrogen_treatment     mixed
_refine_ls_weighting_scheme     calc
_refine_ls_weighting_details
         'calc w=1/[\s^2^(Fo^2^)+(0.0979P)^2^+1.6007P] where P=(Fo^2^+2Fc^2^)/3'
_atom_sites_solution_hydrogens     geom
_atom_sites_solution_primary     direct
_atom_sites_solution_secondary     difmap
_refine_ls_shift/su_max     0.000
_refine_ls_shift/su_mean     0.000
_refine_diff_density_max     0.495
_refine_diff_density_min     -0.415
_refine_ls_extinction_method     none
_refine_ls_extinction_coef     ?
loop_
    _atom_type_symbol
    _atom_type_description
    _atom_type_scat_dispersion_real
    _atom_type_scat_dispersion_imag
    _atom_type_scat_source
    'C' 'C' 0.0015 0.0009
                         'International Tables Vol C Tables 4.2.6.8 and 6.1.1.4'
    'H' 'H' 0.0000 0.0000
                         'International Tables Vol C Tables 4.2.6.8 and 6.1.1.4'
    'N' 'N' 0.0030 0.0019
                         'International Tables Vol C Tables 4.2.6.8 and 6.1.1.4'
    'O' 'O' 0.0056 0.0036
                         'International Tables Vol C Tables 4.2.6.8 and 6.1.1.4'
_computing_data_collection     'CAD-4 EXPRESS (Enraf--Nonius, 1994)'
_computing_cell_refinement     'CAD-4 EXPRESS (Enraf--Nonius, 1994)'
_computing_data_reduction     'XCAD4 (Harms & Wocadlo, 1995)'
_computing_structure_solution     'SHELXS86 (Sheldrick, 2008)'
_computing_structure_refinement     'SHELXL97 (Sheldrick, 2008)'
_computing_molecular_graphics     'ORTEP-3 for Windows (Farrugia, 2012)'
_computing_publication_material     'WinGX (Farrugia, 2012)'
loop_
    _atom_site_type_symbol
    _atom_site_label
    _atom_site_fract_x
    _atom_site_fract_y
    _atom_site_fract_z
    _atom_site_U_iso_or_equiv
    _atom_site_adp_type
    _atom_site_calc_flag
    _atom_site_refinement_flags
    _atom_site_occupancy
    _atom_site_symmetry_multiplicity
    _atom_site_disorder_assembly
    _atom_site_disorder_group
    O O1 0.35441(6) -0.03841(6) 0.4263(2) 0.0279(3) Uani d . 1 1 . .
    O O4 0.50310(6) -0.02945(6) 0.2759(2) 0.0304(3) Uani d . 1 1 . .
    O O3 0.46709(6) 0.04345(6) 0.2350(2) 0.0268(3) Uani d . 1 1 . .
    O O2 0.37748(7) -0.12148(6) 0.4035(3) 0.0384(4) Uani d . 1 1 . .
    N N3 0.40979(7) -0.14645(7) -0.1112(2) 0.0282(3) Uani d . 1 1 . .
    H H5 0.4515 -0.1183 -0.1295 0.034 Uiso calc R 1 1 . .
    N N1 0.36951(8) -0.06980(8) -0.0972(3) 0.0310(3) Uani d . 1 1 . .
    N N2 0.30499(7) -0.18848(8) -0.0659(3) 0.0308(3) Uani d . 1 1 . .
    H H4 0.2661 -0.1927 -0.0501 0.037 Uiso calc R 1 1 . .
    C C3 0.36142(7) -0.13134(8) -0.0947(2) 0.0228(3) Uani d . 1 1 . .
    C C2 0.46067(7) -0.01195(7) 0.2875(2) 0.0205(3) Uani d . 1 1 . .
    C C4 0.31868(9) -0.23999(9) -0.0656(3) 0.0338(4) Uani d . 1 1 . .
    H H6 0.2877 -0.2851 -0.0480 0.041 Uiso calc R 1 1 . .
    C C1 0.39246(8) -0.06374(7) 0.3785(2) 0.0217(3) Uani d . 1 1 . .
    N N4 0.38176(9) -0.21484(9) -0.0939(3) 0.0429(4) Uani d . 1 1 . .
    H H1 0.3155(15) -0.0699(15) 0.467(4) 0.054(8) Uiso d . 1 1 . .
    H H3 0.4074(14) -0.0368(14) -0.142(4) 0.049(7) Uiso d . 1 1 . .
    H H2 0.3342(14) -0.0667(12) -0.113(4) 0.039(6) Uiso d . 1 1 . .
loop_
    _atom_site_aniso_label
    _atom_site_aniso_U_11
    _atom_site_aniso_U_22
    _atom_site_aniso_U_33
    _atom_site_aniso_U_12
    _atom_site_aniso_U_13
    _atom_site_aniso_U_23
    O1 0.0205(5) 0.0209(5) 0.0446(7) 0.0121(4) 0.0104(5) 0.0068(5)
    O4 0.0229(5) 0.0301(6) 0.0442(7) 0.0179(5) 0.0058(5) 0.0057(5)
    O3 0.0183(5) 0.0208(5) 0.0405(7) 0.0091(4) 0.0014(5) 0.0076(5)
    O2 0.0334(7) 0.0216(6) 0.0648(10) 0.0172(5) 0.0158(6) 0.0122(6)
    N3 0.0185(6) 0.0235(6) 0.0423(8) 0.0103(5) 0.0040(5) 0.0025(6)
    N1 0.0276(7) 0.0244(7) 0.0437(9) 0.0149(6) -0.0001(6) 0.0016(6)
    N2 0.0159(5) 0.0274(7) 0.0448(9) 0.0076(5) 0.0030(5) 0.0023(6)
    C3 0.0170(6) 0.0235(7) 0.0270(7) 0.0093(5) 0.0004(5) -0.0004(5)
    C2 0.0177(6) 0.0206(6) 0.0237(7) 0.0101(5) 0.0000(5) 0.0008(5)
    C4 0.0219(7) 0.0183(7) 0.0541(12) 0.0047(6) 0.0015(7) 0.0026(7)
    C1 0.0203(6) 0.0195(6) 0.0279(7) 0.0120(5) 0.0022(5) 0.0037(5)
    N4 0.0336(9) 0.0314(8) 0.0665(12) 0.0184(7) 0.0035(8) 0.0027(8)
_geom_special_details
;
All e.s.d.'s (except the e.s.d. in the dihedral angle between two l.s. planes)
are estimated using the full covariance matrix. The cell e.s.d.'s are taken
into account individually in the estimation of e.s.d.'s in distances, angles
and torsion angles; correlations between e.s.d.'s in cell parameters are only
used when they are defined by crystal symmetry. An approximate (isotropic)
treatment of cell e.s.d.'s is used for estimating e.s.d.'s involving l.s.
planes.
;
loop_
    _geom_bond_atom_site_label_1
    _geom_bond_atom_site_label_2
    _geom_bond_site_symmetry_2
    _geom_bond_distance
    _geom_bond_publ_flag
    O1 C1 . 1.3143(19) ?
    O1 H1 . 0.87(3) ?
    O4 C2 . 1.2351(19) ?
    O3 C2 . 1.2607(18) ?
    O2 C1 . 1.2099(19) ?
    N3 C3 . 1.331(2) ?
    N3 N4 . 1.380(2) ?
    N3 H5 . 0.8600 ?
    N1 C3 . 1.338(2) ?
    N1 H3 . 0.88(3) ?
    N1 H2 . 0.86(3) ?
    N2 C3 . 1.325(2) ?
    N2 C4 . 1.375(2) ?
    N2 H4 . 0.8600 ?
    C2 C1 . 1.546(2) ?
    C4 N4 . 1.284(3) ?
    C4 H6 . 0.9300 ?
loop_
    _geom_angle_atom_site_label_1
    _geom_angle_atom_site_label_2
    _geom_angle_atom_site_label_3
    _geom_angle_site_symmetry_1
    _geom_angle_site_symmetry_3
    _geom_angle
    _geom_angle_publ_flag
    C1 O1 H1 . . 110.1(19) ?
    C3 N3 N4 . . 108.56(14) ?
    C3 N3 H5 . . 125.7 ?
    N4 N3 H5 . . 125.7 ?
    C3 N1 H3 . . 118.4(19) ?
    C3 N1 H2 . . 117.1(17) ?
    H3 N1 H2 . . 118(2) ?
    C3 N2 C4 . . 108.94(14) ?
    C3 N2 H4 . . 125.5 ?
    C4 N2 H4 . . 125.5 ?
    N2 C3 N3 . . 106.69(14) ?
    N2 C3 N1 . . 127.24(15) ?
    N3 C3 N1 . . 126.00(15) ?
    O4 C2 O3 . . 127.23(15) ?
    O4 C2 C1 . . 116.06(13) ?
    O3 C2 C1 . . 116.71(13) ?
    N4 C4 N2 . . 107.94(15) ?
    N4 C4 H6 . . 126.0 ?
    N2 C4 H6 . . 126.0 ?
    O2 C1 O1 . . 124.85(15) ?
    O2 C1 C2 . . 121.67(14) ?
    O1 C1 C2 . . 113.47(12) ?
    C4 N4 N3 . . 107.86(15) ?
loop_
    _geom_torsion_atom_site_label_1
    _geom_torsion_atom_site_label_2
    _geom_torsion_atom_site_label_3
    _geom_torsion_atom_site_label_4
    _geom_torsion_site_symmetry_1
    _geom_torsion_site_symmetry_2
    _geom_torsion_site_symmetry_3
    _geom_torsion_site_symmetry_4
    _geom_torsion
    _geom_torsion_publ_flag
    C4 N2 C3 N3 . . . . -0.3(2) ?
    C4 N2 C3 N1 . . . . -177.35(19) ?
    N4 N3 C3 N2 . . . . 0.6(2) ?
    N4 N3 C3 N1 . . . . 177.71(18) ?
    C3 N2 C4 N4 . . . . -0.1(2) ?
    O4 C2 C1 O2 . . . . -12.5(2) ?
    O3 C2 C1 O2 . . . . 168.06(17) ?
    O4 C2 C1 O1 . . . . 166.66(15) ?
    O3 C2 C1 O1 . . . . -12.8(2) ?
    N2 C4 N4 N3 . . . . 0.5(2) ?
    C3 N3 N4 C4 . . . . -0.7(2) ?
loop_
    _geom_hbond_atom_site_label_D
    _geom_hbond_atom_site_label_H
    _geom_hbond_atom_site_label_A
    _geom_hbond_site_symmetry_A
    _geom_hbond_distance_DH
    _geom_hbond_distance_HA
    _geom_hbond_distance_DA
    _geom_hbond_angle_DHA
    O1 H1 O3 6 0.87(3) 1.72(3) 2.5845(17) 174(3)
    N1 H2 O1 6_554 0.86(3) 2.29(3) 3.087(2) 155(2)
    N1 H3 O4 10_655 0.88(3) 2.06(3) 2.925(2) 171(3)
    N2 H4 O4 15_445 0.86 2.09 2.892(2) 154.4
    N2 H4 O2 15_445 0.86 2.28 2.878(2) 126.7
    N3 H5 O3 10_655 0.86 1.94 2.7652(18) 161.0
    C4 H6 N4 2_545 0.93 2.41 3.313(3) 164.9
_iucr_refine_instructions_details
;
TITL cad4 in R -3
CELL  0.56080  23.0927  23.0927   6.6027   90.000   90.000  120.000
ZERR    18.00   0.0040   0.0040   0.0030    0.000    0.000    0.000
LATT   3
SYMM  - Y,   X - Y,   Z
SYMM  - X + Y, - X,   Z
SFAC  C    H    N    O
UNIT  72   108  72   72
MERG   2
OMIT   -32  20   2
EQIV $1 -x+y+2/3, -x+1/3, z+1/3
EQIV $2 -x+y+2/3, -x+1/3, z-2/3
EQIV $3 -x+1, -y, -z
EQIV $4 x-y-1/3, x-2/3, -z+1/3
EQIV $5 -y, -1+x-y, z
HTAB O1 O3_$1
HTAB N1 O1_$2
HTAB N1 O4_$3
HTAB N2 O4_$4
HTAB N2 O2_$4
HTAB N3 O3_$3
HTAB C4 N4_$5
FMAP   2
PLAN   25
ACTA
BOND   $H
CONF
L.S.   4
WGHT    0.097900    1.600700
FVAR       0.30941
O1    4    0.354413   -0.038413    0.426266    11.00000    0.02052    0.02095 =
         0.04463    0.00680    0.01035    0.01214
O4    4    0.503103   -0.029450    0.275923    11.00000    0.02294    0.03015 =
         0.04417    0.00565    0.00584    0.01788
O3    4    0.467086    0.043445    0.234951    11.00000    0.01832    0.02080 =
         0.04046    0.00764    0.00137    0.00907
O2    4    0.377483   -0.121485    0.403544    11.00000    0.03341    0.02156 =
         0.06476    0.01225    0.01584    0.01722
N3    3    0.409794   -0.146447   -0.111177    11.00000    0.01853    0.02354 =
         0.04228    0.00253    0.00399    0.01034
AFIX  43
H5    2    0.451529   -0.118299   -0.129521    11.00000   -1.20000
AFIX   0
N1    3    0.369514   -0.069800   -0.097195    11.00000    0.02758    0.02436 =
         0.04367    0.00162   -0.00006    0.01487
N2    3    0.304994   -0.188477   -0.065944    11.00000    0.01590    0.02739 =
         0.04476    0.00235    0.00301    0.00763
AFIX  43
H4    2    0.266114   -0.192668   -0.050067    11.00000   -1.20000
AFIX   0
C3    1    0.361421   -0.131344   -0.094669    11.00000    0.01698    0.02347 =
         0.02698   -0.00037    0.00044    0.00932
C2    1    0.460666   -0.011955    0.287489    11.00000    0.01773    0.02064 =
         0.02374    0.00078   -0.00002    0.01012
C4    1    0.318684   -0.239986   -0.065637    11.00000    0.02190    0.01826 =
         0.05413    0.00260    0.00152    0.00468
AFIX  43
H6    2    0.287710   -0.285088   -0.048040    11.00000   -1.20000
AFIX   0
C1    1    0.392456   -0.063744    0.378498    11.00000    0.02034    0.01953 =
         0.02788    0.00369    0.00225    0.01196
N4    3    0.381763   -0.214837   -0.093927    11.00000    0.03358    0.03144 =
         0.06648    0.00274    0.00348    0.01837
H1    2    0.315488   -0.069912    0.466788    11.00000    0.05412
H3    2    0.407434   -0.036812   -0.142167    11.00000    0.04936
H2    2    0.334225   -0.066723   -0.112552    11.00000    0.03856
HKLF 4
REM  cad4 in R -3
REM R1 =  0.0604 for   1929 Fo > 4sig(Fo)  and  0.1223 for all   3313 data
REM    121 parameters refined using      0 restraints
END
WGHT      0.0979      1.6006
REM Highest difference peak  0.495,  deepest hole -0.415,  1-sigma level  0.079
Q1    1   0.3178 -0.2140 -0.0419  11.00000  0.05    0.50
Q2    1   0.4084 -0.2312 -0.0937  11.00000  0.05    0.47
Q3    1   0.3403 -0.2332 -0.1119  11.00000  0.05    0.47
Q4    1   0.3342 -0.2334  0.0098  11.00000  0.05    0.46
Q5    1   0.4228 -0.0392  0.3092  11.00000  0.05    0.42
Q6    1   0.3902 -0.0897  0.4019  11.00000  0.05    0.37
Q7    1   0.3680 -0.1001 -0.1051  11.00000  0.05    0.35
Q8    1   0.3868 -0.1379 -0.1131  11.00000  0.05    0.33
Q9    1   0.3326 -0.1573 -0.0733  11.00000  0.05    0.30
Q10   1   0.4781 -0.0270  0.2371  11.00000  0.05    0.29
Q11   1   0.4323 -0.2156 -0.0393  11.00000  0.05    0.26
Q12   1   0.3728 -0.0486  0.3961  11.00000  0.05    0.25
Q13   1   0.4675  0.0211  0.2906  11.00000  0.05    0.24
Q14   1   0.3318 -0.2522 -0.3087  11.00000  0.05    0.23
Q15   1   0.5393 -0.0107  0.1487  11.00000  0.05    0.23
Q16   1   0.4507 -0.1196 -0.3558  11.00000  0.05    0.23
Q17   1   0.3106 -0.2010  0.0648  11.00000  0.05    0.22
Q18   1   0.5101  0.0768  0.2182  11.00000  0.05    0.21
Q19   1   0.4528 -0.1038  0.1317  11.00000  0.05    0.21
Q20   1   0.5120 -0.0041  0.1074  11.00000  0.05    0.21
Q21   1   0.5307 -0.0067  0.2839  11.00000  0.05    0.21
Q22   1   0.4138 -0.1327  0.6138  11.00000  0.05    0.21
Q23   1   0.3932 -0.0233  0.4894  11.00000  0.05    0.21
Q24   1   0.2153 -0.3307 -0.1971  11.00000  0.05    0.21
Q25   1   0.4427  0.0457  0.2014  11.00000  0.05    0.21
;
data_global
_journal_date_recd_electronic     2013-07-09
_journal_date_accepted     2013-07-13
_journal_name_full     'Acta Crystallographica, Section E'
_journal_year     2013
_journal_volume     69
_journal_issue      8
_journal_page_first     o1279
_journal_page_last     o1279
_journal_paper_category     QO
_journal_paper_doi     10.1107/S1600536813019363
_journal_coeditor_code     PV2640
_publ_contact_author_name     'Essid, Manel'
_publ_contact_author_address
;
Laboratoire de Chimie des Mat\'eriaux
Facult\'e des Sciences de Bizerte
7021 Zarzouna Bizerte
Tunisie.
;
_publ_contact_author_email     'essidmanel@voila.fr'
_publ_contact_author_fax     '216 72 590 566'
_publ_contact_author_phone     '216 72 591 906'
_publ_section_title
;
5-Amino-1<i>H</i>-1,2,4-triazol-4-ium hydrogen oxalate
;
loop_
    _publ_author_name
    _publ_author_footnote
    _publ_author_address
    'Essid, Manel' .
;
Laboratoire de Chimie des Mat\'eriaux
Facult\'e des Sciences de Bizerte
7021 Zarzouna Bizerte
Tunisia
;
    'Marouani, Houda' .
;
Laboratoire de Chimie des Mat\'eriaux
Facult\'e des Sciences de Bizerte
7021 Zarzouna Bizerte
Tunisia
;
    'Al-Deyab, Salem S.' .
;
Chemistry Department,
Faculty of Science, King Saud University,
PO Box 2455, Riyadh 11451,
Saudi Arabia
;
    'Rzaigui, Mohamed' .
;
Laboratoire de Chimie des Mat\'eriaux
Facult\'e des Sciences de Bizerte
7021 Zarzouna Bizerte
Tunisia
;
