# Supplementary material for: 5-Amino-1H-1,2,4-triazol-4-ium hydrogen oxalate
Source: Acta Crystallogr Sect E Struct Rep Online. 2013 Jul 20;69(Pt 8):o1279. doi: 10.1107/S1600536813019363 (PMC3793774; doi:10.1107/S1600536813019363)
Supplement: Supplementary file 2 [file e-69-o1279-Isup2.hkl]

#
# h,k,l, Fc-squared, Fo-squared, sigma(Fo-squared) and status flag
#
data_I
_shelx_title ' cad4 in R -3'
_shelx_refln_list_code          4
_shelx_F_calc_maximum      361.21
_exptl_crystal_F_000      1620.00
_reflns_d_resolution_high  0.5983
 
loop_
 _symmetry_equiv_pos_as_xyz
 'x, y, z'
 '-y, x-y, z'
 '-x+y, -x, z'
 'x+2/3, y+1/3, z+1/3'
 '-y+2/3, x-y+1/3, z+1/3'
 '-x+y+2/3, -x+1/3, z+1/3'
 'x+1/3, y+2/3, z+2/3'
 '-y+1/3, x-y+2/3, z+2/3'
 '-x+y+1/3, -x+2/3, z+2/3'
 '-x, -y, -z'
 'y, -x+y, -z'
 'x-y, x, -z'
 '-x+2/3, -y+1/3, -z+1/3'
 'y+2/3, -x+y+1/3, -z+1/3'
 'x-y+2/3, x+1/3, -z+1/3'
 '-x+1/3, -y+2/3, -z+2/3'
 'y+1/3, -x+y+2/3, -z+2/3'
 'x-y+1/3, x+2/3, -z+2/3'
 
_cell_length_a    23.0927
_cell_length_b    23.0927
_cell_length_c     6.6027
_cell_angle_alpha  90.000
_cell_angle_beta   90.000
_cell_angle_gamma 120.000
 
_shelx_F_squared_multiplier     1.000
 
loop_
 _refln_index_h
 _refln_index_k
 _refln_index_l
 _refln_F_squared_calc
 _refln_F_squared_meas
 _refln_F_squared_sigma
 _refln_observed_status
   0   3   0     7515.45     7929.24    245.37 o
  -2   4   0       70.48       27.89      8.77 o
  -4   5   0     8817.80     8061.31    156.58 o
  -1   5   0    21664.96    21751.65    300.52 o
  -3   6   0    20038.72    21716.26    106.65 o
   0   6   0     1658.30     1980.29     38.18 o
  -5   7   0        0.76       13.27     10.55 o
  -2   7   0     1180.55     1514.41     24.02 o
  -7   8   0     6152.97     6981.32     85.76 o
  -4   8   0     5380.33     4507.40     44.71 o
  -1   8   0    32677.60    31017.29    325.12 o
  -6   9   0    23807.96    26952.24    147.60 o
  -3   9   0    28643.68    31703.33    160.03 o
   0   9   0     9389.34     7936.19     53.36 o
  -8  10   0        3.35       14.62     18.91 o
  -5  10   0    10954.54    12564.95    106.55 o
  -2  10   0     2008.19     3167.43     40.42 o
 -10  11   0    13645.85    14960.89    203.74 o
  -7  11   0    21118.77    19475.36    139.87 o
  -4  11   0     1095.07     1201.04     27.37 o
  -1  11   0     6320.86     9267.27     81.84 o
  -9  12   0     1022.91      863.33     26.11 o
  -6  12   0     4194.33     3344.07     44.92 o
  -3  12   0      441.99      961.94     27.37 o
   0  12   0    12696.86    11897.36     75.86 o
 -11  13   0      956.74     1173.36     31.44 o
  -8  13   0     1359.21     1118.10     29.87 o
  -5  13   0     1552.25     1826.31     36.35 o
  -2  13   0     3624.43     5287.48     59.75 o
 -13  14   0     2118.17     2113.02     36.77 o
 -10  14   0      217.84      345.75     21.62 o
  -7  14   0       41.05        0.00     23.92 o
  -4  14   0     3877.55     3955.45     53.38 o
  -1  14   0      412.14      431.62     17.13 o
 -12  15   0     4851.40     5307.84     64.35 o
  -9  15   0       61.03       28.20     17.24 o
  -6  15   0     4839.63     5185.21     62.05 o
  -3  15   0     5584.12     5927.06     67.90 o
   0  15   0      377.20      449.57     18.65 o
 -14  16   0      345.60      478.10     27.26 o
 -11  16   0     2693.03     2709.60     48.89 o
  -8  16   0     1179.51     1093.55     33.32 o
  -5  16   0     1483.09     1490.80     38.75 o
  -2  16   0       44.05       11.07     25.80 o
 -16  17   0       91.49       37.67     19.22 o
 -13  17   0     1906.89     1638.50     42.72 o
 -10  17   0     3308.14     3358.69     54.63 o
  -7  17   0     1328.04     1366.50     38.86 o
  -4  17   0      686.22      955.04     34.37 o
  -1  17   0      617.68      606.15     23.01 o
 -15  18   0    13158.43    12339.22    119.08 o
 -12  18   0     5512.47     4837.79     68.21 o
  -9  18   0      262.63      307.10     25.80 o
  -6  18   0       12.75        3.34     31.65 o
  -3  18   0      371.08      350.03     27.16 o
   0  18   0       80.88      121.16     18.07 o
 -17  19   0      601.17      536.91     36.46 o
 -14  19   0       16.71       70.72     23.50 o
 -11  19   0      880.69      826.25     35.62 o
  -8  19   0      530.52      484.78     29.25 o
  -5  19   0     1182.42     1006.85     37.71 o
  -2  19   0     9193.77     8242.13     94.43 o
 -19  20   0      111.93      123.07     21.94 o
 -16  20   0    10770.50     9917.82    105.19 o
 -13  20   0     4289.45     4133.44     68.21 o
 -10  20   0      328.16      380.22     29.56 o
  -7  20   0      426.95      379.18     31.23 o
  -4  20   0      175.35      117.93     27.99 o
  -1  20   0      290.92      262.09     22.49 o
 -18  21   0     1652.37     1414.76     47.84 o
 -15  21   0     1347.21     1233.84     44.92 o
 -12  21   0    10063.03     9228.09    100.28 o
  -9  21   0     2665.70     2354.86     54.84 o
  -6  21   0     2138.32     2271.93     54.84 o
  -3  21   0     4558.14     3896.85     72.49 o
   0  21   0     1431.85     1326.41     35.12 o
 -20  22   0       59.62       80.43     28.62 o
 -17  22   0     5162.25     5208.19     82.10 o
 -14  22   0     3381.53     3230.42     65.81 o
 -11  22   0      440.41      379.39     33.01 o
  -8  22   0     3625.01     3359.52     65.39 o
  -5  22   0     5103.11     4304.96     75.31 o
  -2  22   0      140.18       52.85     32.38 o
 -22  23   0      308.31      310.12     26.33 o
 -19  23   0        3.80      -41.26     41.26 o
 -16  23   0     1629.60     1487.67     49.93 o
 -13  23   0      165.32      215.70     30.92 o
 -10  23   0     2704.15     2404.79     58.81 o
  -7  23   0     1073.13     1029.63     44.50 o
  -4  23   0     2039.77     1763.75     54.63 o
  -1  23   0      390.65      298.98     27.89 o
 -21  24   0      745.92      720.75     41.89 o
 -18  24   0     1714.03     1571.65     52.02 o
 -15  24   0      557.66      492.82     40.01 o
 -12  24   0      701.77      571.69     37.81 o
  -9  24   0       56.26       27.99     43.14 o
  -6  24   0       12.65      -36.46     39.69 o
  -3  24   0      491.74      490.74     40.63 o
   0  24   0       47.41       16.05     34.58 o
 -23  25   0        6.47      -46.07     46.07 o
 -20  25   0        8.80      -41.47     44.19 o
 -17  25   0       84.05       42.10     45.33 o
 -14  25   0        0.07       17.03     42.10 o
 -11  25   0      976.71      844.01     44.60 o
  -8  25   0       20.21        2.51     29.87 o
  -5  25   0        8.87        7.83     43.66 o
  -2  25   0      102.34      147.70     32.90 o
 -25  26   0       16.38       48.29     44.13 o
 -22  26   0      216.40      153.66     37.19 o
 -19  26   0        0.00       38.44     31.65 o
 -16  26   0      122.10      118.45     34.26 o
 -13  26   0      240.00      248.19     33.22 o
 -10  26   0       43.29       64.35     28.31 o
  -7  26   0      656.95      522.49     42.41 o
  -4  26   0       44.94       64.76     33.01 o
  -1  26   0       54.75       57.68     53.12 o
 -24  27   0       78.61       70.72     34.78 o
 -21  27   0      461.12      522.70     41.26 o
 -18  27   0      167.42      111.87     33.84 o
 -15  27   0      448.15      450.31     40.74 o
 -12  27   0      553.44      474.34     40.63 o
  -9  27   0      203.25      225.83     36.66 o
  -6  27   0        0.43      -17.13     44.39 o
  -3  27   0      129.95      110.72     38.65 o
   0  27   0      316.34      338.89     31.76 o
 -26  28   0     1594.37     1916.56     67.48 o
 -23  28   0      806.40      886.52     50.66 o
 -20  28   0      126.85      178.72     38.54 o
 -17  28   0      197.95      204.63     37.40 o
 -14  28   0      513.20      600.00     44.71 o
 -11  28   0      240.51      233.67     37.08 o
  -8  28   0       61.32       87.53     33.11 o
  -5  28   0      455.44      508.18     45.02 o
  -2  28   0       84.64       84.92     39.69 o
 -28  29   0       36.90       93.34     49.46 o
 -25  29   0      169.21      222.18     38.34 o
 -22  29   0      886.93      767.75     51.18 o
 -19  29   0      634.73      684.82     46.69 o
 -16  29   0      863.97     1016.05     52.12 o
 -13  29   0       10.27       26.53     45.86 o
 -10  29   0       55.96        0.00     45.96 o
  -7  29   0      154.19      142.27     39.48 o
  -4  29   0      592.96      681.79     50.97 o
  -1  29   0       13.91        5.47     77.04 o
 -27  30   0        3.70      -59.23     59.23 o
 -24  30   0      298.25      236.91     45.86 o
 -21  30   0        0.27       -6.37     48.99 o
 -18  30   0      762.08      694.32     48.78 o
 -15  30   0      153.95      166.09     41.26 o
 -12  30   0      128.43      119.50     39.07 o
  -9  30   0       21.32      -55.57     55.57 o
  -6  30   0      616.20      678.03     50.35 o
  -3  30   0      158.59      234.92     41.99 o
   0  30   0      432.81      431.82     53.90 o
 -29  31   0      572.43      584.43     56.93 o
 -26  31   0      340.05      449.79     50.45 o
 -23  31   0       90.37       92.86     37.29 o
 -20  31   0       27.58      -45.75     55.26 o
 -17  31   0        7.96      -22.46     52.12 o
 -14  31   0        6.36      -12.85     53.17 o
 -11  31   0      260.64      336.14     41.99 o
  -8  31   0       87.78       40.63     55.05 o
  -5  31   0      469.26      442.69     50.87 o
  -2  31   0       85.51      147.70     44.71 o
 -31  32   0      146.68      211.75     39.48 o
 -28  32   0       93.70       62.46     44.39 o
 -25  32   0       16.48      -21.62     60.38 o
 -22  32   0       83.66      153.97     42.10 o
 -19  32   0        0.07       42.20     35.83 o
 -16  32   0     1557.69     1575.20     64.97 o
 -13  32   0      577.85      481.33     52.44 o
 -10  32   0      526.23      583.28     50.45 o
  -7  32   0       31.98      -61.32     63.82 o
  -4  32   0       44.65       76.36     43.45 o
  -1  32   0      253.40      231.33     36.47 o
 -30  33   0       34.64      131.41     41.68 o
 -27  33   0        5.04       21.10     43.45 o
 -24  33   0      288.86      247.67     50.97 o
 -21  33   0        7.66       14.21     54.21 o
 -18  33   0      485.07      655.57     49.20 o
 -15  33   0      105.89      167.13     44.08 o
 -12  33   0       99.72       89.31     45.33 o
  -9  33   0     1823.75     2033.97     75.42 o
  -6  33   0      287.56      389.94     50.24 o
  -3  33   0      151.32       93.80     50.56 o
   0  33   0       21.99      -23.75     47.38 o
 -32  34   0       14.71       21.62     68.42 o
 -29  34   0        3.27       40.84     61.32 o
 -26  34   0      181.05      225.83     47.32 o
 -23  34   0       15.27       11.28     59.33 o
 -20  34   0       21.36       22.04     59.12 o
 -17  34   0     1038.51     1084.26     61.42 o
 -14  34   0       49.21       -7.42     64.35 o
 -11  34   0      242.56      243.28     49.83 o
  -8  34   0      159.07      173.82     47.11 o
  -5  34   0     1129.94     1172.10     70.93 o
  -2  34   0       56.38        8.67     74.16 o
 -31  35   0       37.69       -4.39     47.53 o
 -28  35   0        0.63       -4.18     45.23 o
 -25  35   0       91.70       23.82     63.09 o
 -22  35   0      283.07      218.42     51.39 o
 -19  35   0       23.14       57.24     44.08 o
 -16  35   0       45.63       45.96     60.69 o
 -13  35   0      248.27      285.17     51.08 o
 -10  35   0        1.05      -51.81     70.30 o
  -7  35   0       82.53       80.85     49.93 o
  -4  35   0       69.57      100.70     48.47 o
 -30  36   0       21.31       43.87     68.52 o
 -27  36   0       25.22       25.28     65.91 o
 -24  36   0      172.33      223.95     52.33 o
 -21  36   0       32.41       35.93     60.69 o
 -18  36   0      101.97      214.14     47.32 o
 -15  36   0      135.70      208.29     48.36 o
 -12  36   0      675.94      760.02     63.30 o
  -9  36   0        5.50       33.74     64.87 o
  -6  36   0       48.38      141.54     48.99 o
 -26  37   0      114.12      102.99     51.81 o
 -23  37   0      131.85      190.53     50.24 o
 -20  37   0       16.97       26.85     47.53 o
 -17  37   0      170.33      198.47     48.78 o
 -14  37   0        9.13       41.99     60.58 o
 -11  37   0       15.44       30.19     67.69 o
 -22  38   0      166.81      105.81     53.48 o
 -19  38   0       14.98      -51.50     67.37 o
 -16  38   0       52.98      -21.62     71.34 o
  -1   1   1      261.30      378.82      5.26 o
  -3   2   1        0.02       48.97      8.36 o
   0   2   1     2593.51     2882.62     21.12 o
  -5   3   1    43780.57    43610.21    152.51 o
  -2   3   1        0.07       24.59      9.09 o
   1   3   1    21557.26    22357.96    255.34 o
  -7   4   1     1940.54     1962.73     27.99 o
  -4   4   1     3234.93     2531.39     45.39 o
  -1   4   1    73038.02    69850.66    673.06 o
   2   4   1      298.18      403.51     15.15 o
  -9   5   1     2717.63     2682.96     35.83 o
  -6   5   1    12306.26    12319.45     63.34 o
  -3   5   1     8490.88     8656.19     69.05 o
   0   5   1     4371.74     4041.27     27.77 o
   3   5   1      223.01      220.82     15.15 o
 -11   6   1    16739.07    17505.63    135.38 o
  -8   6   1     9325.01     9685.92     89.00 o
  -5   6   1      734.80      918.36     21.73 o
  -2   6   1     5281.23     5556.66     52.02 o
   1   6   1      222.20      353.09     11.26 o
   4   6   1     5036.30     5573.58     57.76 o
 -13   7   1     8990.41     9107.34     92.97 o
 -10   7   1      538.97      699.23     22.25 o
  -7   7   1      261.12      377.60     11.74 o
  -4   7   1     1525.61     1919.07     27.58 o
  -1   7   1       43.55       40.67      8.31 o
   2   7   1    15744.21    17071.30    124.09 o
   5   7   1    10115.83    12104.09    119.08 o
 -15   8   1      491.06      693.59     27.99 o
 -12   8   1     4812.47     4645.90     53.48 o
  -9   8   1    24615.88    23410.10    104.77 o
  -6   8   1     3411.93     3707.26     39.80 o
  -3   8   1     5764.53     5276.51     50.87 o
   0   8   1    34150.35    34204.09    557.28 o
   3   8   1     1446.61     1437.11     31.44 o
   6   8   1     4452.62     5284.76     61.63 o
 -17   9   1     1879.65     1769.59     41.47 o
 -14   9   1     8153.95     9323.35     88.27 o
 -11   9   1    13401.72    14791.12    128.69 o
  -8   9   1     1297.18     1136.41     18.20 o
  -5   9   1    10296.41    10494.31     95.68 o
  -2   9   1     7318.13     7889.59     73.75 o
   1   9   1      648.52      433.78     14.29 o
   4   9   1     4078.86     4510.42     55.26 o
   7   9   1     2071.67     2459.53     46.80 o
 -19  10   1     3702.17     3277.11     59.64 o
 -16  10   1      222.34      320.99     24.34 o
 -13  10   1     8533.05     8301.67     82.00 o
 -10  10   1     2517.53     2068.81     65.49 o
  -7  10   1    16670.60    18636.16    134.85 o
  -4  10   1     2567.39     2743.13     38.13 o
  -1  10   1     3246.56     3219.69     30.21 o
   2  10   1     1017.57      991.40     28.83 o
   5  10   1      886.35      804.10     29.56 o
   8  10   1       93.57       85.76     23.61 o
 -21  11   1      280.82      319.01     30.29 o
 -18  11   1     6799.89     5935.52     75.42 o
 -15  11   1    14628.54    15822.42    155.43 o
 -12  11   1     4537.38     4454.13    120.54 o
  -9  11   1        2.52       -5.33     20.47 o
  -6  11   1    13950.96    13821.98    120.75 o
  -3  11   1     1206.73     1047.49     26.85 o
   0  11   1     2814.40     3077.83     58.29 o
   3  11   1      159.99      155.74     18.91 o
   6  11   1      105.11      159.30     23.08 o
   9  11   1       99.75      127.75     25.38 o
 -23  12   1     1732.74     1698.15     52.44 o
 -20  12   1     4381.57     4005.69     67.06 o
 -17  12   1      658.06      636.45     30.40 o
 -14  12   1      422.40      438.40     24.55 o
 -11  12   1      788.47      787.22     40.37 o
  -8  12   1     3381.13     3776.41     48.36 o
  -5  12   1     2799.50     3044.28     43.87 o
  -2  12   1     1503.18     1331.30     31.75 o
   1  12   1      853.13     1008.81     22.22 o
   4  12   1     3436.62     2814.58     51.39 o
   7  12   1     2866.37     2762.66     55.68 o
  10  12   1      230.48      197.74     30.40 o
 -25  13   1      125.80      106.02     31.13 o
 -22  13   1      307.24      250.80     30.61 o
 -19  13   1       75.27       91.40     24.44 o
 -16  13   1       50.95       63.93     21.00 o
 -13  13   1      257.57      218.74     32.28 o
 -10  13   1       79.15       73.33     17.44 o
  -7  13   1     1961.15     2387.56     41.47 o
  -4  13   1      205.62      152.19     17.97 o
  -1  13   1    12962.77    13464.15    252.05 o
   2  13   1     3871.77     4117.88     59.75 o
   5  13   1     2697.86     2554.17     52.23 o
   8  13   1      228.00      206.09     31.23 o
  11  13   1        0.59       48.15     26.64 o
 -27  14   1       15.94       10.86     40.84 o
 -24  14   1     2890.47     2892.92     65.70 o
 -21  14   1      191.21      189.90     31.23 o
 -18  14   1     2415.28     2235.68     50.66 o
 -15  14   1       96.14      145.43     15.20 o
 -12  14   1      329.71      238.79     21.41 o
  -9  14   1     8470.00     9129.27     86.80 o
  -6  14   1     8246.75     9075.38     96.62 o
  -3  14   1      799.06      746.44     28.52 o
   0  14   1     5482.63     5246.18    114.38 o
   3  14   1      160.07      140.70     24.44 o
   6  14   1    17716.95    16793.76    162.85 o
   9  14   1      297.78      256.13     34.37 o
  12  14   1      471.04      455.53     40.74 o
 -29  15   1      330.20      421.79     41.99 o
 -26  15   1      584.16      606.47     42.41 o
 -23  15   1     2033.63     2089.54     57.66 o
 -20  15   1      933.72      962.36     40.42 o
 -17  15   1     1575.80     1406.92     40.53 o
 -14  15   1      698.40      747.26     22.16 o
 -11  15   1      212.22      398.50     24.34 o
  -8  15   1    13057.64    13201.30    120.33 o
  -5  15   1       95.73      100.59     19.64 o
  -2  15   1     3830.76     4308.41     60.27 o
   1  15   1      415.30      553.99     21.49 o
   4  15   1    11351.93    10996.01    106.96 o
   7  15   1      667.68      677.92     36.77 o
  10  15   1     1119.27      995.89     43.77 o
  13  15   1       82.20      140.49     37.08 o
 -31  16   1      424.01      394.84     43.87 o
 -28  16   1      221.67      203.17     36.66 o
 -25  16   1        8.21        7.52     44.50 o
 -22  16   1     1044.57      834.71     41.78 o
 -19  16   1     2200.84     1761.13     48.89 o
 -16  16   1      466.14      506.12     24.44 o
 -13  16   1     1347.34     1727.92     43.24 o
 -10  16   1     5026.53     4378.08     60.69 o
  -7  16   1     2350.06     2571.71     47.42 o
  -4  16   1      476.86      566.15     27.89 o
  -1  16   1     3350.22     3142.18     39.26 o
   2  16   1     7072.35     6797.08     84.40 o
   5  16   1     2487.67     2411.48     57.87 o
   8  16   1      106.32      101.43     29.14 o
  11  16   1       12.98       10.86     44.08 o
  14  16   1        7.87       46.69     53.06 o
 -33  17   1      544.87      705.08     54.63 o
 -30  17   1        9.68       40.74     34.78 o
 -27  17   1        5.54      -50.14     50.14 o
 -24  17   1      100.77      110.41     28.20 o
 -21  17   1      120.76      119.18     27.79 o
 -18  17   1     1107.50     1049.22     28.27 o
 -15  17   1       87.58       10.45     35.20 o
 -12  17   1     2279.12     1959.18     44.71 o
  -9  17   1     2792.18     2974.19     53.80 o
  -6  17   1     8130.63     7941.92     83.57 o
  -3  17   1      199.86      185.20     23.71 o
   0  17   1     1186.91     1215.89     30.24 o
   3  17   1     2424.96     2373.04     57.03 o
   6  17   1        0.01        0.00     38.44 o
   9  17   1       87.48       10.55     50.14 o
  12  17   1       32.91       80.74     35.10 o
  15  17   1       24.76       47.53     57.24 o
 -35  18   1       24.47      -11.59     64.35 o
 -32  18   1      126.97       34.05     64.45 o
 -29  18   1       57.81       61.94     35.10 o
 -26  18   1      480.45      400.59     36.87 o
 -23  18   1     1118.54     1006.96     45.33 o
 -20  18   1      943.62      971.34     40.32 o
 -17  18   1      167.46      161.30     19.12 o
 -14  18   1    11647.81    11039.36    113.23 o
 -11  18   1     2018.83     2092.36     47.42 o
  -8  18   1     1202.72      989.72     35.93 o
  -5  18   1     8304.65     7458.18     85.13 o
  -2  18   1      545.64      589.86     32.17 o
   1  18   1      271.35      249.46     21.93 o
   4  18   1      254.71      199.51     31.44 o
   7  18   1     2270.05     2183.24     62.15 o
  10  18   1       50.64       43.24     35.52 o
  13  18   1      182.32      142.17     41.16 o
  16  18   1      347.21      403.10     49.93 o
 -37  19   1       47.12        0.00     68.63 o
 -34  19   1      336.91      415.21     50.24 o
 -31  19   1       34.91       13.16     55.88 o
 -28  19   1      211.06      187.39     37.71 o
 -25  19   1      596.88      580.46     41.57 o
 -22  19   1       23.19       -7.00     40.95 o
 -19  19   1       22.71       48.85     21.83 o
 -16  19   1    11208.25    10599.60    105.61 o
 -13  19   1      112.49       76.46     27.58 o
 -10  19   1      116.70      114.59     24.65 o
  -7  19   1        5.64      -16.19     31.65 o
  -4  19   1       39.68      102.58     24.65 o
  -1  19   1        7.39      -28.78     31.44 o
   2  19   1     2433.12     2274.64     58.60 o
   5  19   1      167.44      170.79     32.69 o
   8  19   1      181.20      219.88     36.35 o
  11  19   1        2.57      -18.91     51.91 o
  14  19   1      340.61      462.95     46.69 o
  17  19   1       98.44      138.51     48.99 o
 -36  20   1       45.21      104.56     43.66 o
 -33  20   1      202.78      235.55     48.78 o
 -30  20   1       32.96        6.37     50.35 o
 -27  20   1        5.16      -31.34     45.33 o
 -24  20   1       31.29       40.95     28.73 o
 -21  20   1        0.27      -14.99     27.74 o
 -18  20   1     9230.30     8685.02    101.43 o
 -15  20   1       46.19        7.83     28.20 o
 -12  20   1      496.26      461.91     32.17 o
  -9  20   1       79.67      101.84     23.40 o
  -6  20   1      121.87      101.64     28.10 o
  -3  20   1      141.83      150.73     27.26 o
   0  20   1      391.33      379.36     24.59 o
   3  20   1      420.87      401.32     36.25 o
   6  20   1     1264.61     1095.12     49.93 o
   9  20   1      269.72      203.79     40.42 o
  12  20   1      676.79      633.42     52.85 o
  15  20   1      112.54      123.78     44.08 o
  18  20   1       64.39      -47.74     73.85 o
 -38  21   1      566.80      641.68     59.64 o
 -35  21   1      147.82       58.60     48.57 o
 -32  21   1       11.18       10.45     40.74 o
 -29  21   1      306.14      338.02     41.99 o
 -26  21   1      128.41      103.41     35.31 o
 -23  21   1     1362.99     1288.78     51.91 o
 -20  21   1        7.28        8.95     22.98 o
 -17  21   1     5502.99     5313.28     82.00 o
 -14  21   1     2061.07     2078.26     52.96 o
 -11  21   1      940.37      774.23     38.23 o
  -8  21   1     4725.32     4143.99     70.61 o
  -5  21   1       13.15        0.00     40.63 o
  -2  21   1       13.55      -39.28     39.28 o
   1  21   1      174.81      197.76     38.44 o
   4  21   1      378.53      343.87     39.28 o
   7  21   1      193.42      162.95     37.50 o
  10  21   1      182.40      218.84     41.68 o
  13  21   1     1239.10     1297.03     65.08 o
  16  21   1       68.32      142.48     45.96 o
 -37  22   1        9.19      -37.92     69.57 o
 -34  22   1       17.87        7.63     59.64 o
 -31  22   1      218.21      264.80     43.77 o
 -28  22   1      244.28      233.36     41.89 o
 -25  22   1      989.87     1018.03     49.93 o
 -22  22   1      133.26      195.92     39.01 o
 -19  22   1      399.09      413.54     33.84 o
 -16  22   1      291.76      283.39     32.49 o
 -13  22   1      212.34      201.18     30.40 o
 -10  22   1      651.55      687.95     37.29 o
  -7  22   1      214.92      243.91     31.44 o
  -4  22   1      561.84      550.07     37.50 o
  -1  22   1     1321.93     1350.02     42.25 o
   2  22   1      296.42      346.80     38.13 o
   5  22   1      151.64      133.50     38.23 o
   8  22   1       33.68       13.06     54.53 o
  11  22   1       19.12       10.86     62.05 o
  14  22   1        0.78      -20.26     60.58 o
 -36  23   1      686.78      662.78     63.93 o
 -33  23   1     1148.04     1222.56     64.14 o
 -30  23   1       20.85       53.17     54.32 o
 -27  23   1        0.59      -45.13     53.38 o
 -24  23   1       25.01        2.77     30.50 o
 -21  23   1      315.73      284.43     35.41 o
 -18  23   1      250.81      233.88     32.59 o
 -15  23   1     5988.74     5829.50     87.53 o
 -12  23   1      118.88      112.08     30.92 o
  -9  23   1      714.05      802.75     41.26 o
  -6  23   1      504.71      364.45     37.19 o
  -3  23   1       79.58       83.36     30.08 o
   0  23   1     1196.41     1058.50     34.63 o
   3  23   1      158.88      156.37     38.02 o
   6  23   1       12.02      -56.30     56.30 o
   9  23   1      329.89      317.13     51.29 o
  12  23   1       40.58       21.73     43.66 o
  15  23   1      119.52      184.26     51.81 o
 -38  24   1       66.10       22.14     75.10 o
 -35  24   1     1582.66     1682.48     76.67 o
 -32  24   1     1049.74     1162.81     62.67 o
 -29  24   1      316.24      321.62     40.74 o
 -26  24   1      514.39      480.81     42.93 o
 -23  24   1       11.69      -32.90     32.90 o
 -20  24   1      405.03      441.12     37.29 o
 -17  24   1      922.49      944.39     45.54 o
 -14  24   1      507.02      548.60     38.13 o
 -11  24   1        0.15       -7.00     28.10 o
  -8  24   1     4776.53     4280.73     79.07 o
  -5  24   1     2254.90     2030.94     59.44 o
  -2  24   1       50.94      100.90     29.87 o
   1  24   1     1129.75     1148.15     37.00 o
   4  24   1       41.55       37.81     57.14 o
   7  24   1      397.12      263.75     45.23 o
  10  24   1      168.96      251.64     43.87 o
  13  24   1      151.82      326.11     50.45 o
 -37  25   1       80.96       62.57     52.85 o
 -34  25   1      204.66      222.60     49.30 o
 -31  25   1      263.76      340.01     46.90 o
 -28  25   1      110.24      142.17     39.07 o
 -25  25   1      663.54      546.68     32.81 o
 -22  25   1      246.93      288.72     34.58 o
 -19  25   1      451.30      415.95     36.35 o
 -16  25   1       18.53      -19.85     43.77 o
 -13  25   1      611.05      645.12     39.90 o
 -10  25   1        0.61       63.20     26.74 o
  -7  25   1      188.49      173.71     34.47 o
  -4  25   1      178.18      114.07     35.83 o
  -1  25   1     1288.81     1438.12     41.58 o
   2  25   1       75.25      129.42     36.46 o
   5  25   1      590.34      693.28     50.35 o
   8  25   1      199.80      238.79     48.99 o
  11  25   1      529.55      465.46     59.44 o
 -36  26   1      116.92      223.64     56.30 o
 -33  26   1       83.66       49.83     67.17 o
 -30  26   1      225.07      157.42     45.75 o
 -27  26   1      126.08      158.29     26.62 o
 -24  26   1       25.13       23.61     33.63 o
 -21  26   1        0.00      -30.50     43.56 o
 -18  26   1      333.35      381.68     35.72 o
 -15  26   1     1412.58     1173.04     51.39 o
 -12  26   1      228.09      109.78     33.22 o
  -9  26   1      129.67       57.87     34.58 o
  -6  26   1      368.80      327.68     35.83 o
  -3  26   1       70.80       66.54     33.01 o
   0  26   1      274.31      322.08     29.13 o
   3  26   1       24.53       67.58     37.19 o
   6  26   1      230.65      268.03     50.03 o
   9  26   1      106.17       12.22     67.90 o
 -35  27   1      134.16      144.88     52.65 o
 -32  27   1      337.34      436.42     50.14 o
 -29  27   1     1125.29     1277.19     59.75 o
 -26  27   1      382.72      364.31     39.07 o
 -23  27   1        5.66      -19.43     35.93 o
 -20  27   1      538.29      457.21     43.45 o
 -17  27   1       37.40       68.42     31.13 o
 -14  27   1       15.33       24.34     43.24 o
 -11  27   1      140.73      181.44     32.59 o
  -8  27   1      117.32      122.00     34.58 o
  -5  27   1       39.03       43.98     49.41 o
  -2  27   1      366.10      423.67     40.42 o
   1  27   1        7.12       16.79     37.36 o
   4  27   1      138.02      118.45     43.98 o
   7  27   1       23.77       27.89     61.11 o
  10  27   1        3.09      -68.63     68.63 o
 -34  28   1      107.22      118.24     49.83 o
 -31  28   1       23.03       18.70     62.78 o
 -28  28   1      228.10      291.20     31.69 o
 -25  28   1      871.75      959.54     53.90 o
 -22  28   1      314.91      296.76     40.22 o
 -19  28   1     1095.39     1021.58     53.27 o
 -16  28   1      251.14      254.25     38.86 o
 -13  28   1      132.73       72.49     34.16 o
 -10  28   1      158.59      192.10     34.68 o
  -7  28   1        6.21      -47.11     47.11 o
  -4  28   1      169.53      125.77     37.40 o
  -1  28   1       20.60        8.37     37.40 o
   2  28   1       64.66       14.52     63.72 o
   5  28   1        2.28       39.38     58.39 o
   8  28   1       13.12      -73.43     73.43 o
 -36  29   1      325.83      315.98     59.85 o
 -33  29   1        0.51      -68.21     68.21 o
 -30  29   1      786.04      891.81     40.44 o
 -27  29   1      220.81      321.83     43.24 o
 -24  29   1      336.94      366.22     44.81 o
 -21  29   1        0.33        6.16     49.30 o
 -18  29   1        3.03      -29.98     50.56 o
 -15  29   1      746.57      863.64     49.41 o
 -12  29   1       28.71       26.95     45.44 o
  -9  29   1      503.03      460.13     44.81 o
  -6  29   1        0.01       15.98     50.56 o
  -3  29   1     1339.28     1401.80     63.82 o
   0  29   1      139.20      124.23     30.95 o
   3  29   1      519.81      543.90     52.44 o
   6  29   1      120.79      116.57     49.51 o
 -35  30   1       98.12      227.61     50.77 o
 -32  30   1        8.15      -15.98     62.36 o
 -29  30   1        4.97       45.52     56.72 o
 -26  30   1      380.38      383.35     46.27 o
 -23  30   1       43.74       92.23     36.14 o
 -20  30   1       61.68       -6.37     55.36 o
 -17  30   1      757.97      734.33     51.18 o
 -14  30   1      263.66      331.65     43.45 o
 -11  30   1        7.67       25.28     35.62 o
  -8  30   1        0.02      -22.88     49.83 o
  -5  30   1       43.39      -13.68     54.94 o
  -2  30   1        1.31      -32.59     61.73 o
   1  30   1      218.55      217.07     33.12 o
   4  30   1       26.29       73.43     43.87 o
 -34  31   1       40.13       64.55     70.30 o
 -31  31   1      278.88      273.98     61.37 o
 -28  31   1     1154.46     1173.88     66.75 o
 -25  31   1        3.57      -35.20     59.23 o
 -22  31   1       46.72       50.56     53.80 o
 -19  31   1       34.59       42.62     58.50 o
 -16  31   1      109.97       45.33     60.06 o
 -13  31   1       12.80       26.22     49.62 o
 -10  31   1        2.50      -20.06     56.20 o
  -7  31   1      222.51      229.28     42.72 o
  -4  31   1      482.35      452.30     52.33 o
  -1  31   1      162.45      132.72     42.67 o
   2  31   1       26.23       24.97     69.25 o
 -33  32   1       13.44       60.36     35.96 o
 -30  32   1        1.66       -3.97     65.08 o
 -27  32   1       22.33      -22.46     58.81 o
 -24  32   1       21.28       28.62     59.02 o
 -21  32   1      604.33      650.66     53.38 o
 -18  32   1      426.93      460.23     47.42 o
 -15  32   1        2.20      -52.33     52.33 o
 -12  32   1       28.48       60.27     39.59 o
  -9  32   1        9.97       28.41     54.53 o
  -6  32   1       19.29       22.14     60.69 o
  -3  32   1        3.22        3.86     64.24 o
   0  32   1       25.40       10.39     46.90 o
 -32  33   1       57.30      -13.16     49.19 o
 -29  33   1       78.05       35.93     69.57 o
 -26  33   1      110.96      152.19     46.69 o
 -23  33   1      567.05      561.98     55.99 o
 -20  33   1      987.35      974.58     59.02 o
 -17  33   1      148.50       17.65     66.43 o
 -14  33   1       58.26       71.34     42.51 o
 -11  33   1     2119.55     2188.57     80.74 o
  -8  33   1      996.08     1178.58     63.51 o
  -5  33   1      345.44      383.77     52.23 o
  -2  33   1        3.67        8.36     47.01 o
 -31  34   1        3.29       74.58     45.75 o
 -28  34   1       11.58      -16.19     63.72 o
 -25  34   1      326.84      414.90     47.21 o
 -22  34   1      164.68      142.90     45.02 o
 -19  34   1       45.74      -29.56     65.70 o
 -16  34   1      546.66      588.19     55.68 o
 -13  34   1      465.10      517.16     52.54 o
 -10  34   1      680.30      609.71     60.48 o
  -7  34   1       14.10       36.04     63.82 o
  -4  34   1        1.38      -37.71     62.05 o
 -30  35   1       47.91       55.88     64.97 o
 -27  35   1      174.17      -20.58     78.03 o
 -24  35   1       45.12      -15.88     67.58 o
 -21  35   1        3.10       38.75     60.58 o
 -18  35   1        0.04        1.88     41.05 o
 -15  35   1      265.99      360.79     53.48 o
 -12  35   1       51.16      -19.74     66.43 o
  -9  35   1      140.97       61.11     70.82 o
  -6  35   1      316.65      370.92     55.26 o
 -29  36   1       64.43      -19.53     52.85 o
 -26  36   1      788.83      737.36     62.15 o
 -23  36   1       36.85       57.03     48.05 o
 -20  36   1      200.30      236.70     51.50 o
 -17  36   1       13.71       80.01     42.10 o
 -14  36   1      567.61      534.29     58.18 o
 -11  36   1      649.51      705.29     62.15 o
  -8  36   1      237.29      191.89     54.11 o
 -25  37   1       87.55      111.45     47.74 o
 -22  37   1       26.59      -25.17     70.51 o
 -19  37   1        9.98       12.53     45.65 o
 -16  37   1       63.62      112.92     50.45 o
 -13  37   1      259.11      315.77     54.00 o
 -10  37   1      146.53      182.17     50.14 o
 -24  38   1      311.56      257.48     58.70 o
 -21  38   1        4.39      -34.68     72.60 o
 -18  38   1      176.80      106.13     51.18 o
 -15  38   1      128.40      126.81     52.44 o
   0   1   2   130471.00   124488.55   1316.30 o
  -2   2   2    61444.74    65786.80    551.22 o
   1   2   2    49419.20    52454.18    683.30 o
  -4   3   2    32802.58    35851.35    498.36 o
  -1   3   2    98826.74    98290.97    992.44 o
   2   3   2      149.78      199.82     14.83 o
  -6   4   2     2524.78     3350.65     38.65 o
  -3   4   2     8463.67     8697.73    181.34 o
   0   4   2    54145.51    56319.34    328.15 o
   3   4   2     3855.16     5442.80     54.63 o
  -8   5   2      845.92      790.42     22.77 o
  -5   5   2      452.99      440.67     12.67 o
  -2   5   2    48788.93    51168.45    196.06 o
   1   5   2       12.75       -8.49     22.41 o
   4   5   2      204.48      292.79     19.32 o
 -10   6   2     2145.17     2134.57     36.77 o
  -7   6   2       61.65       76.25     10.19 o
  -4   6   2     9012.61     9453.09     89.31 o
  -1   6   2    33359.57    33420.63    663.93 o
   2   6   2      410.90      367.90     19.12 o
   5   6   2      453.62      321.10     20.68 o
 -12   7   2     1139.81     1288.16     33.22 o
  -9   7   2     3382.70     2793.79     40.53 o
  -6   7   2       85.76      128.10     10.63 o
  -3   7   2    21949.10    21470.48    136.73 o
   0   7   2       39.50       69.90     10.45 o
   3   7   2      841.04     1294.63     30.81 o
   6   7   2     5148.54     4709.10     58.60 o
 -14   8   2      282.78      216.33     20.79 o
 -11   8   2    29575.97    30853.37    193.56 o
  -8   8   2     6032.64     6102.75     44.83 o
  -5   8   2    23452.69    24867.29    153.55 o
  -2   8   2      565.59     1022.31     25.70 o
   1   8   2     3871.60     3699.92     44.03 o
   4   8   2     3796.06     3694.93     50.97 o
   7   8   2      434.63      358.29     25.28 o
 -16   9   2     2476.90     2605.87     50.87 o
 -13   9   2    16576.53    15816.67    149.16 o
 -10   9   2     1426.44      983.22     29.09 o
  -7   9   2      992.60      924.13     26.22 o
  -4   9   2      136.54      127.02     15.15 o
  -1   9   2     2415.18     1809.75     24.19 o
   2   9   2     3783.44     3614.29     49.83 o
   5   9   2      880.65      951.07     31.65 o
   8   9   2     2838.14     2746.05     52.44 o
 -18  10   2      737.00      776.21     34.05 o
 -15  10   2     2345.31     2416.07     47.21 o
 -12  10   2      174.05      424.51     23.40 o
  -9  10   2     7646.05     8858.41     64.11 o
  -6  10   2      758.83     1288.26     30.19 o
  -3  10   2     2188.06     2901.59     42.51 o
   0  10   2      104.91       18.29     10.78 o
   3  10   2     2270.24     2202.04     43.04 o
   6  10   2       22.67       14.31     28.41 o
   9  10   2        9.95       24.23     32.07 o
 -20  11   2      672.04      505.78     35.31 o
 -17  11   2      235.50      294.36     26.43 o
 -14  11   2     4490.48     5380.23     66.12 o
 -11  11   2       80.88      243.43     14.70 o
  -8  11   2     1811.87     1474.09     32.90 o
  -5  11   2     1947.33     1679.03     34.58 o
  -2  11   2     3732.72     5179.57     57.87 o
   1  11   2      332.50      508.18     17.43 o
   4  11   2     1964.51     2265.55     46.27 o
   7  11   2      701.45      602.30     34.26 o
  10  11   2      672.05      590.49     37.40 o
 -22  12   2      970.05      903.34     40.95 o
 -19  12   2      131.14       92.55     27.05 o
 -16  12   2      419.86      447.07     27.89 o
 -13  12   2        7.59       35.53     13.58 o
 -10  12   2       10.46        0.00     23.61 o
  -7  12   2     3227.54     2612.77     43.77 o
  -4  12   2      242.47      269.18     21.00 o
  -1  12   2      844.49     1400.64    154.44 o
   2  12   2     8147.91     8422.73     83.67 o
   5  12   2      942.67      925.69     36.14 o
   8  12   2     2375.69     2194.42     54.32 o
  11  12   2     1172.86      993.48     43.87 o
 -24  13   2     1196.49     1214.83     47.84 o
 -21  13   2        8.52      -29.35     37.60 o
 -18  13   2     2375.58     2199.95     52.65 o
 -15  13   2     4175.34     4019.69     60.79 o
 -12  13   2     2308.42     2289.27     32.20 o
  -9  13   2      564.21      486.45     23.82 o
  -6  13   2       56.08       25.91     17.76 o
  -3  13   2     3890.61     4731.35     59.33 o
   0  13   2     4725.16     4868.93     89.10 o
   3  13   2        5.55       33.32     20.68 o
   6  13   2     4259.62     3725.64     65.18 o
   9  13   2    11724.24    11093.37    117.62 o
  12  13   2      348.47      380.95     35.62 o
 -26  14   2        5.11       65.08     30.19 o
 -23  14   2      146.43      141.33     30.61 o
 -20  14   2     1678.09     1496.75     47.53 o
 -17  14   2       26.39       33.84     22.88 o
 -14  14   2     2190.26     2230.49     60.95 o
 -11  14   2     1651.03     1862.14     41.57 o
  -8  14   2        0.00       12.64     25.07 o
  -5  14   2    12036.59    12551.47    118.56 o
  -2  14   2     1692.19     1784.32     42.72 o
   1  14   2      110.40      141.26     16.91 o
   4  14   2     2181.80     2178.85     51.71 o
   7  14   2     2018.76     1943.93     54.74 o
  10  14   2       78.58       36.35     40.53 o
  13  14   2      244.11      251.53     36.25 o
 -28  15   2        0.74       14.52     48.78 o
 -25  15   2     1713.91     1536.87     52.44 o
 -22  15   2     3636.21     3356.39     68.42 o
 -19  15   2     2733.07     2545.50     56.20 o
 -16  15   2      143.93      120.38     27.00 o
 -13  15   2     1627.70     1618.13     42.72 o
 -10  15   2      212.66      163.27     21.31 o
  -7  15   2       86.66      105.61     20.58 o
  -4  15   2      174.32      148.01     20.68 o
  -1  15   2       73.07       42.81     15.68 o
   2  15   2     3082.58     2904.41     57.45 o
   5  15   2      266.96      289.76     31.65 o
   8  15   2      954.53      830.64     42.62 o
  11  15   2       95.88       85.34     32.59 o
  14  15   2      127.02      145.93     39.07 o
 -30  16   2       88.12      100.17     39.80 o
 -27  16   2      186.73      149.69     33.74 o
 -24  16   2        7.08       61.63     26.53 o
 -21  16   2       46.38       23.92     39.48 o
 -18  16   2      475.22      425.24     30.92 o
 -15  16   2      395.44      378.07     21.60 o
 -12  16   2    12630.70    12145.24    127.65 o
  -9  16   2     1415.88     1334.22     38.13 o
  -6  16   2      118.78      136.32     22.77 o
  -3  16   2       95.48       75.31     22.67 o
   0  16   2     4757.93     4845.51     50.34 o
   3  16   2     1857.47     1570.50     48.26 o
   6  16   2      479.91      451.15     35.93 o
   9  16   2      311.70      326.43     35.62 o
  12  16   2       20.08      -29.25     50.77 o
  15  16   2     1743.19     1799.78     69.05 o
 -32  17   2       19.19       41.57     40.42 o
 -29  17   2       35.22      120.86     30.71 o
 -26  17   2      365.78      331.23     36.87 o
 -23  17   2      136.22       70.72     31.34 o
 -20  17   2      304.63      296.13     33.32 o
 -17  17   2        6.00       45.71     19.61 o
 -14  17   2    13074.99    12165.40    118.87 o
 -11  17   2      611.89      494.91     31.55 o
  -8  17   2      182.76      209.43     24.65 o
  -5  17   2      129.75      105.40     24.13 o
  -2  17   2      386.24      389.94     29.77 o
   1  17   2     2276.53     2078.01     39.07 o
   4  17   2      593.67      562.08     38.34 o
   7  17   2       30.63      -20.06     43.14 o
  10  17   2      427.82      453.55     41.47 o
  13  17   2      223.60      164.73     42.10 o
  16  17   2       60.38       50.66     62.26 o
 -34  18   2      212.32      214.45     48.99 o
 -31  18   2       54.22      106.75     36.46 o
 -28  18   2       38.99       -2.92     43.98 o
 -25  18   2       42.98       28.93     43.56 o
 -22  18   2       43.47       65.70     28.83 o
 -19  18   2     5297.67     4796.87     54.84 o
 -16  18   2      166.92      173.29     27.58 o
 -13  18   2     7276.01     6973.50     84.71 o
 -10  18   2       37.57       71.97     24.97 o
  -7  18   2     2336.89     2174.78     50.97 o
  -4  18   2      805.35      861.03     36.77 o
  -1  18   2      346.98      316.17     22.27 o
   2  18   2     5241.71     5055.37     81.58 o
   5  18   2        0.36       54.94     29.04 o
   8  18   2       82.73       62.99     35.20 o
  11  18   2      332.99      372.18     44.92 o
  14  18   2       52.57      123.68     43.66 o
  17  18   2      346.00      298.54     50.77 o
 -36  19   2       68.16       87.85     48.36 o
 -33  19   2       55.03      -39.90     62.88 o
 -30  19   2        2.14       12.95     48.47 o
 -27  19   2      134.66      181.02     36.04 o
 -24  19   2       52.24       55.26     28.93 o
 -21  19   2     4887.06     4472.30     79.60 o
 -18  19   2      386.28      370.56     43.61 o
 -15  19   2      874.83      800.14     37.92 o
 -12  19   2      405.15      345.02     30.50 o
  -9  19   2      845.91      850.90     37.19 o
  -6  19   2      238.72      304.18     29.35 o
  -3  19   2     2064.42     1723.11     48.15 o
   0  19   2      450.43      364.11     36.66 o
   3  19   2     3838.57     3756.15     74.48 o
   6  19   2      877.03      842.34     48.15 o
   9  19   2        5.48       17.97     48.15 o
  12  19   2      435.33      452.61     45.65 o
  15  19   2       14.19       68.11     41.68 o
  18  19   2       56.49       59.44     62.67 o
 -35  20   2       16.13       15.77     45.75 o
 -29  20   2       97.71      123.78     36.87 o
 -26  20   2      648.12      615.25     43.56 o
 -23  20   2      222.25      164.62     31.75 o
 -20  20   2     2839.53     2745.92     45.76 o
 -17  20   2      102.67       92.13     28.10 o
 -14  20   2     4516.45     4208.02     71.24 o
 -11  20   2      307.66      351.50     31.13 o
  -8  20   2      145.13      106.55     28.31 o
  -5  20   2      108.25      121.38     30.08 o
  -2  20   2     6968.44     6127.51     88.06 o
   1  20   2     1828.11     1743.00     64.87 o
   4  20   2       38.55       18.38     43.24 o
   7  20   2       16.04      112.40     33.74 o
  10  20   2      676.45      842.13     52.75 o
  13  20   2      812.87     1036.73     60.48 o
  16  20   2        7.89       20.47     62.57 o
 -37  21   2        3.57       63.82     66.33 o
 -34  21   2      988.89     1214.51     67.27 o
 -31  21   2       66.87      102.26     38.75 o
 -28  21   2       25.61      -42.83     50.14 o
 -25  21   2      130.88      117.41     34.37 o
 -22  21   2     1321.67     1343.26     48.89 o
 -19  21   2      342.02      350.97     34.16 o
 -16  21   2     1390.05     1341.22     47.42 o
 -13  21   2    11348.72    10471.22    111.77 o
 -10  21   2     2338.76     2307.75     56.20 o
  -7  21   2      432.23      399.65     32.38 o
  -4  21   2      893.82      846.41     42.83 o
  -1  21   2      151.14      202.30     21.83 o
   2  21   2        0.02       66.23     28.52 o
   5  21   2      826.97      723.05     49.20 o
   8  21   2       53.04       68.42     37.60 o
  11  21   2       73.00      106.44     42.83 o
  14  21   2       50.56       85.24     42.62 o
 -36  22   2      124.76      273.99     48.47 o
 -33  22   2      624.67      749.06     57.35 o
 -30  22   2      352.29      354.32     44.92 o
 -27  22   2      125.50      117.20     35.72 o
 -24  22   2      321.90       27.37     46.69 o
 -21  22   2      114.50       81.61     21.57 o
 -18  22   2       88.16       40.01     43.04 o
 -15  22   2     1994.78     2059.57     56.93 o
 -12  22   2       48.51       55.99     28.52 o
  -9  22   2     2768.98     2497.13     61.11 o
  -6  22   2     3152.24     2808.10     64.45 o
  -3  22   2      112.86      107.07     29.98 o
   0  22   2       38.49       76.76     40.89 o
   3  22   2       98.69      132.87     35.41 o
   6  22   2      480.18      549.96     43.35 o
   9  22   2      430.23      330.08     49.51 o
  12  22   2       35.86      -30.81     60.79 o
  15  22   2      257.22      336.24     52.02 o
 -35  23   2      229.97      242.23     52.85 o
 -32  23   2        5.11        3.66     55.36 o
 -29  23   2       58.94      -26.11     56.41 o
 -26  23   2      135.94      163.27     34.16 o
 -23  23   2       15.52       31.44     30.76 o
 -20  23   2        7.67       35.52     39.07 o
 -17  23   2      420.06      390.56     36.87 o
 -14  23   2      782.61      764.41     40.32 o
 -11  23   2      399.08      358.81     36.04 o
  -8  23   2      560.20      525.73     39.38 o
  -5  23   2      345.27      317.86     33.11 o
  -2  23   2       48.16      -15.46     47.11 o
   1  23   2      241.66      211.50     26.19 o
   4  23   2      564.77      613.89     45.23 o
   7  23   2      429.98      353.58     44.81 o
  10  23   2        0.60      -41.26     61.73 o
  13  23   2      165.34       66.54     76.67 o
 -37  24   2       81.86       -4.28     66.85 o
 -34  24   2       19.63      -63.30     63.30 o
 -31  24   2        2.63       38.96     57.35 o
 -28  24   2        9.77       56.30     35.20 o
 -25  24   2       26.41       25.14     33.89 o
 -22  24   2      190.47      190.53     34.89 o
 -19  24   2      813.03      776.11     46.07 o
 -16  24   2      899.01      943.03     45.96 o
 -13  24   2        3.60       19.43     42.62 o
 -10  24   2      395.47      386.07     36.35 o
  -7  24   2     1814.49     1599.85     55.88 o
  -4  24   2        0.74       12.95     29.77 o
  -1  24   2       13.08       36.96     46.64 o
   2  24   2      638.38      766.50     50.97 o
   5  24   2       86.17       93.18     41.99 o
   8  24   2       18.54      -18.28     60.38 o
  11  24   2        7.58        6.06     46.69 o
 -36  25   2        0.03      -67.06     67.06 o
 -33  25   2      674.82      805.25     60.90 o
 -30  25   2      459.50      416.36     52.02 o
 -27  25   2       72.27      -15.98     59.64 o
 -24  25   2      153.75      120.95     25.35 o
 -21  25   2       18.06       11.07     47.32 o
 -18  25   2      347.92      259.68     36.77 o
 -15  25   2       41.15       30.71     43.98 o
 -12  25   2      130.55      119.50     34.47 o
  -9  25   2     2598.38     2424.95     64.45 o
  -6  25   2      771.44      623.19     44.39 o
  -3  25   2      508.81      481.02     43.24 o
   0  25   2     1001.24      987.56     63.20 o
   3  25   2       26.79       50.97     40.95 o
   6  25   2       85.03       86.49     44.29 o
   9  25   2       18.87       13.89     47.63 o
  12  25   2       34.53        8.77     66.33 o
 -35  26   2       40.59      142.48     45.13 o
 -32  26   2      197.85      214.55     48.78 o
 -29  26   2      217.50      293.10     45.33 o
 -26  26   2      168.20      182.61     27.75 o
 -23  26   2      254.42      236.59     39.48 o
 -20  26   2      468.20      504.21     43.14 o
 -17  26   2     2193.89     2187.73     64.66 o
 -14  26   2     2310.59     2306.29     66.75 o
 -11  26   2        1.04       13.37     41.89 o
  -8  26   2      184.11      163.27     32.90 o
  -5  26   2      301.15      198.36     37.29 o
  -2  26   2       49.61       79.80     34.89 o
   1  26   2        3.30        0.89     29.22 o
   4  26   2       21.83       42.72     57.14 o
   7  26   2        8.31       23.40     58.81 o
  10  26   2      773.46      867.72     66.12 o
 -34  27   2       35.55       60.90     46.07 o
 -31  27   2      339.32      437.05     50.77 o
 -28  27   2       57.31       67.04     27.44 o
 -25  27   2      250.08      249.55     41.47 o
 -22  27   2       36.24       30.19     49.30 o
 -19  27   2      860.57      991.71     50.56 o
 -16  27   2      403.68      353.69     42.10 o
 -13  27   2       36.11      -46.90     46.90 o
 -10  27   2       17.30      -25.49     47.74 o
  -7  27   2        9.50      -51.60     51.60 o
  -4  27   2        2.40      -52.12     52.12 o
  -1  27   2       40.58       28.38     38.37 o
   2  27   2       44.94      -28.20     55.78 o
   5  27   2       53.12       -7.63     62.78 o
   8  27   2        9.88       83.88     44.71 o
 -36  28   2       77.68      120.02     49.93 o
 -33  28   2        5.04      -66.54     66.54 o
 -30  28   2      113.19      108.95     43.14 o
 -27  28   2      135.45      144.57     30.52 o
 -24  28   2      850.04      840.66     55.99 o
 -21  28   2       66.13       64.45     36.04 o
 -18  28   2      471.38      498.47     44.39 o
 -15  28   2       54.80       39.48     34.99 o
 -12  28   2      244.01      217.06     39.80 o
  -9  28   2       33.84       29.98     51.81 o
  -6  28   2      770.75      817.16     52.23 o
  -3  28   2      361.47      382.73     44.60 o
   0  28   2      369.64      365.36     35.41 o
   3  28   2      467.20      456.16     53.69 o
   6  28   2      109.25       33.11     71.87 o
 -35  29   2       32.19      105.50     48.36 o
 -32  29   2       14.41       65.49     42.51 o
 -29  29   2       30.75       39.35     33.58 o
 -26  29   2       61.81      108.84     39.38 o
 -23  29   2      405.19      471.41     44.81 o
 -20  29   2      393.19      402.47     42.62 o
 -17  29   2       18.86       -9.19     49.62 o
 -14  29   2       25.08       48.89     53.27 o
 -11  29   2       20.92       27.79     49.41 o
  -8  29   2      566.58      571.59     47.11 o
  -5  29   2        2.79      -39.48     53.48 o
  -2  29   2      990.05     1084.47     60.69 o
   1  29   2        3.85       -0.31     56.46 o
   4  29   2       18.40      -71.34     71.34 o
 -34  30   2     1881.68     2025.09     85.03 o
 -31  30   2      167.87      161.25     34.47 o
 -28  30   2      195.07      242.44     47.32 o
 -25  30   2      185.76      254.98     46.59 o
 -22  30   2        9.65       80.12     34.47 o
 -19  30   2      425.94      386.80     43.35 o
 -16  30   2        0.20      -55.57     55.57 o
 -13  30   2      284.98      400.38     43.24 o
 -10  30   2       72.89       57.14     39.59 o
  -7  30   2       92.66      142.27     41.68 o
  -4  30   2      336.22      392.44     47.11 o
  -1  30   2      174.16      216.34     33.89 o
   2  30   2        1.05       -4.07     62.78 o
   5  30   2      211.20      322.56     52.75 o
 -33  31   2      262.10      228.76     55.36 o
 -30  31   2      137.32      208.12     61.79 o
 -27  31   2      946.43     1059.19     61.52 o
 -24  31   2      161.20       -3.55     64.97 o
 -21  31   2      175.16      196.69     44.81 o
 -18  31   2        9.40      -30.08     56.51 o
 -15  31   2       75.32       36.66     38.44 o
 -12  31   2      311.58      279.63     45.65 o
  -9  31   2       40.73       77.82     37.81 o
  -6  31   2      121.46      135.48     41.36 o
  -3  31   2        9.36      124.09     41.99 o
   0  31   2      397.49      552.30     39.50 o
   3  31   2        0.18       47.84     67.27 o
 -32  32   2       62.69       41.10     48.96 o
 -29  32   2       75.68       63.72     47.32 o
 -26  32   2       12.85       94.32     42.20 o
 -23  32   2      186.15      173.82     45.02 o
 -20  32   2       69.89       10.55     58.18 o
 -17  32   2      130.03      114.69     44.81 o
 -14  32   2      665.86      673.22     54.42 o
 -11  32   2       68.96       65.70     44.19 o
  -8  32   2       50.14       47.74     62.99 o
  -5  32   2      110.04       91.19     47.84 o
  -2  32   2        1.03       52.23     63.93 o
   1  32   2      119.77      157.02     36.29 o
 -31  33   2      159.10      229.39     48.57 o
 -28  33   2        7.24       20.06     61.32 o
 -25  33   2        0.02      -66.23     66.23 o
 -22  33   2       56.42       33.43     59.96 o
 -19  33   2        4.62        3.66     57.24 o
 -16  33   2        1.58       -7.21     55.88 o
 -13  33   2        0.35       10.97     57.76 o
 -10  33   2      507.87      489.59     56.20 o
  -7  33   2      875.94      987.63     63.40 o
  -4  33   2      109.85      103.20     47.95 o
  -1  33   2        0.25      -27.87     49.23 o
 -30  34   2       64.80      121.80     48.68 o
 -27  34   2       99.97       83.46     47.53 o
 -24  34   2      136.18      168.49     44.81 o
 -21  34   2        0.03        7.63     58.70 o
 -18  34   2        2.80       49.09     53.27 o
 -15  34   2       80.48       64.35     66.75 o
 -12  34   2      112.70      129.00     44.50 o
  -9  34   2      155.05      160.65     52.02 o
  -6  34   2       44.28      108.43     43.66 o
  -3  34   2       38.53       86.18     44.39 o
 -29  35   2      119.54      183.53     49.62 o
 -26  35   2        0.37      -66.23     68.31 o
 -23  35   2       29.36       52.23     66.85 o
 -20  35   2       71.91       84.82     46.69 o
 -17  35   2      674.50      760.02     58.81 o
 -14  35   2      612.67      680.43     59.33 o
 -11  35   2      281.70      296.13     53.80 o
  -8  35   2       67.23       73.54     46.27 o
  -5  35   2      492.77      542.86     59.12 o
 -28  36   2        2.34       94.22     49.51 o
 -25  36   2      359.03      380.74     54.63 o
 -22  36   2        5.91      -28.93     64.66 o
 -19  36   2       40.19        4.07     65.81 o
 -16  36   2      446.16      407.69     57.03 o
 -13  36   2        7.90      106.23     45.23 o
 -10  36   2       88.62       34.26     49.93 o
 -24  37   2        0.71       26.01     61.94 o
 -21  37   2        0.67      -60.38     60.38 o
 -18  37   2       17.93        8.46     71.55 o
 -15  37   2       70.36       19.32     48.47 o
 -12  37   2      136.78      179.46     53.48 o
   0   0   3     1463.74     1772.88     31.86 o
   1   1   3       48.58       30.00     12.59 o
  -1   2   3      266.52      315.78     11.33 o
   2   2   3    27515.11    27893.81    170.05 o
  -3   3   3      229.22      296.37     35.20 o
   0   3   3     1377.07     1246.72     20.61 o
   3   3   3     1462.80     1609.15     32.90 o
  -5   4   3       92.97       79.28     11.34 o
  -2   4   3     3500.93     3713.94     45.33 o
   1   4   3     1839.07     1749.12     23.93 o
   4   4   3      903.15     1133.87     30.08 o
  -7   5   3    10120.71    10682.54     98.08 o
  -4   5   3     2295.72     2115.27    132.29 o
  -1   5   3     1119.74     1232.73     21.01 o
   2   5   3     5844.86     6224.55     61.73 o
   5   5   3      723.10      795.64     29.35 o
  -9   6   3      278.48      225.83     20.89 o
  -6   6   3      376.05      323.02     14.54 o
  -3   6   3    14371.42    14721.97    127.85 o
   0   6   3     7458.94     7956.52     59.61 o
   3   6   3      350.48      255.08     20.58 o
   6   6   3     1781.27     1706.50     39.59 o
 -11   7   3    22896.23    23468.73    184.68 o
  -8   7   3      113.26      213.25     15.30 o
  -5   7   3      154.12      203.17     18.28 o
  -2   7   3     4822.51     4568.61     53.48 o
   1   7   3      351.15      362.66     15.06 o
   4   7   3     5594.51     6445.58     69.67 o
   7   7   3     1943.79     2197.03     47.21 o
 -13   8   3     2617.58     2664.89     49.30 o
 -10   8   3     2635.52     2465.27     45.44 o
  -7   8   3     2721.07     2576.53     35.57 o
  -4   8   3       29.01       19.43     24.76 o
  -1   8   3      250.25      244.84     23.29 o
   2   8   3      629.26      533.25     26.74 o
   5   8   3     1897.62     2072.20     45.44 o
   8   8   3      986.99      880.57     35.93 o
 -15   9   3      822.27      785.72     32.17 o
 -12   9   3     5067.51     5210.80     65.60 o
  -9   9   3       43.21       -2.48     17.89 o
  -6   9   3       49.09       76.15     17.44 o
  -3   9   3        9.61       57.03     16.09 o
   0   9   3        9.37       15.69     14.05 o
   3   9   3      585.50      545.58     27.05 o
   6   9   3      760.13      640.84     33.01 o
   9   9   3     1480.68     1366.71     43.98 o
 -17  10   3      901.42      726.28     36.25 o
 -14  10   3      667.59      647.11     30.92 o
 -11  10   3      176.32      270.89     16.07 o
  -8  10   3     1408.90     1660.44     37.19 o
  -5  10   3       18.24       20.26     18.07 o
  -2  10   3     4265.09     4222.86     56.20 o
   1  10   3       64.94       93.31     14.03 o
   4  10   3     6353.06     6040.08     74.27 o
   7  10   3     2359.91     2469.77     54.63 o
  10  10   3     3225.73     3221.64     66.12 o
 -19  11   3     2877.66     2891.87     62.05 o
 -16  11   3     1751.12     1627.53     45.96 o
 -13  11   3     1219.44     1343.94     39.17 o
 -10  11   3     4830.74     4677.68    160.08 o
  -7  11   3     1959.84     2149.19     43.35 o
  -4  11   3    16317.56    15837.56    151.36 o
  -1  11   3       27.49       13.20     19.93 o
   2  11   3       43.46        0.00     31.02 o
   5  11   3     3068.93     2781.88     56.51 o
   8  11   3     5915.08     5640.64     81.58 o
  11  11   3     1615.57     1608.00     52.23 o
 -21  12   3        4.15      -35.93     40.95 o
 -18  12   3      430.31      437.36     31.96 o
 -15  12   3       24.79      -22.67     34.16 o
 -12  12   3     2106.63     2227.50     33.27 o
  -9  12   3      144.51      162.12     23.29 o
  -6  12   3      635.15      622.14     27.99 o
  -3  12   3     2346.00     2140.94     44.50 o
   0  12   3     1309.14     1394.64     42.51 o
   3  12   3     3859.13     3782.15     63.51 o
   6  12   3     4770.30     4817.42     75.21 o
   9  12   3      363.25      306.79     35.93 o
  12  12   3       81.10      -36.04     45.75 o
 -23  13   3     1083.83     1014.58     48.47 o
 -20  13   3      262.87      252.47     29.77 o
 -17  13   3     1848.47     1782.34     48.47 o
 -14  13   3        1.69       12.66     22.33 o
 -11  13   3     1999.82     1820.78     43.98 o
  -8  13   3      180.37      278.48     23.29 o
  -5  13   3     3704.60     3507.43     55.26 o
  -2  13   3      100.01       94.53     20.79 o
   1  13   3      196.79      261.85     19.04 o
   4  13   3     1401.17     1496.44     46.07 o
   7  13   3      292.30      255.71     32.17 o
  10  13   3       22.52      -24.65     45.33 o
  13  13   3        1.63       -2.82     46.07 o
 -25  14   3      227.15      289.97     35.20 o
 -22  14   3     2211.60     2082.44     57.87 o
 -19  14   3      622.88      562.18     36.77 o
 -16  14   3       26.23       18.91     32.59 o
 -13  14   3       57.02       34.52     18.12 o
 -10  14   3     3266.38     3161.48     55.36 o
  -7  14   3      412.72      448.12     26.85 o
  -4  14   3      301.65      229.18     24.97 o
  -1  14   3      104.84      127.30     29.20 o
   2  14   3     6201.29     5802.65     79.28 o
   5  14   3      119.07      123.99     28.31 o
   8  14   3      907.41      903.34     44.39 o
  11  14   3        5.98      -45.65     45.65 o
  14  14   3       93.95       52.12     56.09 o
 -27  15   3        2.14       32.38     47.74 o
 -24  15   3      367.53      349.82     40.01 o
 -21  15   3        5.36      -29.98     41.47 o
 -18  15   3       92.25       66.12     26.43 o
 -15  15   3       19.63       13.20     24.74 o
 -12  15   3     6327.86     6349.80     79.91 o
  -9  15   3     2685.70     2827.22     54.84 o
  -6  15   3      136.35      145.51     23.82 o
  -3  15   3     1632.71     1546.06     43.56 o
   0  15   3      673.01      579.95     23.89 o
   3  15   3      944.37      959.95     41.16 o
   6  15   3        4.83       29.67     38.02 o
   9  15   3      356.45      320.47     36.46 o
  12  15   3      388.05      222.81     41.36 o
  15  15   3      409.22      427.12     47.63 o
 -29  16   3        0.54       44.81     47.32 o
 -26  16   3       72.67       49.72     34.58 o
 -23  16   3      278.75      246.10     36.35 o
 -20  16   3       22.24        5.64     26.43 o
 -17  16   3     5528.11     5158.80     55.65 o
 -14  16   3     1416.20     1188.71     42.72 o
 -11  16   3     2853.30     2647.55     55.15 o
  -8  16   3       44.74       56.09     22.35 o
  -5  16   3     1966.91     2036.27     48.78 o
  -2  16   3     1283.82     1203.13     41.89 o
   1  16   3      564.54      547.29     24.71 o
   4  16   3      710.11      701.42     39.28 o
   7  16   3      595.76      579.31     41.99 o
  10  16   3      258.96      210.69     34.37 o
  13  16   3       72.98       23.82     38.54 o
  16  16   3       14.32      -32.17     57.14 o
 -31  17   3      108.20       41.78     63.82 o
 -28  17   3       19.90       52.54     36.87 o
 -25  17   3       20.50       77.09     32.28 o
 -22  17   3      320.14      390.77     34.89 o
 -19  17   3       83.97       43.45     29.56 o
 -16  17   3     2582.30     2512.06     41.10 o
 -13  17   3      305.90      257.48     29.25 o
 -10  17   3       25.51      -16.61     35.20 o
  -7  17   3      120.83       93.38     25.17 o
  -4  17   3     2274.54     2207.06     53.27 o
  -1  17   3     7816.38     7622.33     66.69 o
   2  17   3        9.61       35.31     37.71 o
   5  17   3      813.49      887.88     44.71 o
   8  17   3       89.16      107.69     33.74 o
  11  17   3      286.07      364.13     41.99 o
  14  17   3       26.46       24.13     57.97 o
  17  17   3      113.03      168.49     44.92 o
 -33  18   3       46.22       33.53     63.61 o
 -30  18   3        0.12       28.52     37.92 o
 -27  18   3       60.32      116.99     37.29 o
 -24  18   3       57.50      110.20     30.08 o
 -21  18   3      981.67      995.99     44.29 o
 -18  18   3     3259.99     3084.20    141.69 o
 -15  18   3        0.24       14.31     37.71 o
 -12  18   3     1400.17     1517.02     46.80 o
  -9  18   3       76.61       89.00     26.85 o
  -6  18   3     2889.38     2601.90     56.62 o
  -3  18   3      132.58      153.86     28.62 o
   0  18   3     2486.20     2560.85     43.27 o
   3  18   3        1.87       74.37     28.10 o
   6  18   3     3450.90     3177.77     75.10 o
   9  18   3       12.48       -8.88     47.95 o
  12  18   3       52.06       64.87     37.19 o
  15  18   3      230.54      307.83     47.84 o
  18  18   3      206.12      196.59     53.17 o
 -35  19   3      843.17     1008.42     63.09 o
 -32  19   3       48.40       89.31     43.04 o
 -29  19   3      419.14      383.04     45.86 o
 -26  19   3        2.50       40.95     47.11 o
 -23  19   3       13.90       31.75     31.34 o
 -20  19   3      230.20      233.87     23.67 o
 -17  19   3      328.59      388.26     33.43 o
 -14  19   3     1801.04     1805.01     50.66 o
 -11  19   3     3753.12     3647.82     67.69 o
  -8  19   3       86.68      104.04     27.47 o
  -5  19   3      676.09      614.93     36.46 o
  -2  19   3      509.54      501.39     36.77 o
   1  19   3       44.17       29.68     30.24 o
   4  19   3      896.91      989.83     48.36 o
   7  19   3      269.01      305.22     40.01 o
  10  19   3      307.00      232.21     43.45 o
  13  19   3      128.45      216.33     43.04 o
  16  19   3      286.35      336.77     52.44 o
 -37  20   3        5.31       -4.39     64.66 o
 -34  20   3        6.46      -23.61     63.30 o
 -31  20   3      198.93      231.58     46.38 o
 -28  20   3        1.19       38.13     47.32 o
 -25  20   3     1619.08     1634.64     60.17 o
 -22  20   3       41.18      -18.28     45.65 o
 -19  20   3     2394.12     2242.02     61.99 o
 -16  20   3     1362.56     1246.48     47.63 o
 -13  20   3      243.10      208.81     31.75 o
 -10  20   3      599.53      721.06     38.44 o
  -7  20   3       46.35       34.58     38.44 o
  -4  20   3      922.18      894.98     42.62 o
  -1  20   3       29.24       14.99     32.12 o
   2  20   3     3994.53     3761.05     79.70 o
   5  20   3      213.17      224.16     38.75 o
   8  20   3       50.51       72.28     36.66 o
  11  20   3      261.74      297.28     47.42 o
  14  20   3      312.48      352.96     54.53 o
  17  20   3      167.44      145.72     51.71 o
 -36  21   3      374.58      263.13     55.05 o
 -33  21   3        0.43       19.12     64.14 o
 -30  21   3       57.25      -31.02     59.96 o
 -27  21   3       14.67       46.69     52.54 o
 -24  21   3      124.93       72.28     35.52 o
 -21  21   3      629.97      651.22     28.92 o
 -18  21   3      103.02      183.32     30.61 o
 -15  21   3      369.51      354.42     34.58 o
 -12  21   3     1183.73     1034.74     46.17 o
  -9  21   3      607.26      647.52     38.65 o
  -6  21   3        0.29       29.98     40.42 o
  -3  21   3       26.12       51.50     28.52 o
   0  21   3      256.38      306.12     61.37 o
   3  21   3        0.52       83.98     30.71 o
   6  21   3      224.19      144.67     40.53 o
   9  21   3       81.79       75.00     41.57 o
  12  21   3      230.13      181.65     52.02 o
  15  21   3        0.66       54.74     62.88 o
 -35  22   3       14.58      -72.49     72.49 o
 -32  22   3       88.50      102.47     45.86 o
 -29  22   3      224.20      325.17     43.66 o
 -26  22   3       31.09       42.93     51.71 o
 -23  22   3       13.19       -2.49     32.24 o
 -20  22   3     1716.98     1512.21     53.80 o
 -17  22   3        0.03       21.94     40.22 o
 -14  22   3       83.12       21.10     47.63 o
 -11  22   3     2129.74     2014.75     57.97 o
  -8  22   3     1206.42     1061.07     49.20 o
  -5  22   3      992.11      899.79     46.69 o
  -2  22   3      105.29       96.62     32.69 o
   1  22   3     1681.23     1668.05     50.24 o
   4  22   3        5.17       42.41     49.41 o
   7  22   3       70.62       50.03     59.23 o
  10  22   3        0.68       51.60     60.17 o
  13  22   3      367.41      384.09     54.94 o
 -34  23   3      758.08      716.05     61.63 o
 -31  23   3       16.59       32.80     60.17 o
 -28  23   3       34.02       16.61     60.69 o
 -25  23   3       34.53       27.37     36.87 o
 -22  23   3      157.78      147.63     25.09 o
 -19  23   3     1398.49     1292.96     53.80 o
 -16  23   3      453.94      378.86     37.81 o
 -13  23   3      255.53      307.73     34.99 o
 -10  23   3     1817.23     1871.02     58.08 o
  -7  23   3     1711.95     1526.00     54.84 o
  -4  23   3      224.30      123.78     34.78 o
  -1  23   3        2.85        1.42     32.31 o
   2  23   3        0.02      -51.50     51.50 o
   5  23   3      564.61      549.34     48.36 o
   8  23   3       39.03       28.83     40.11 o
  11  23   3      130.60      230.85     46.38 o
 -36  24   3       21.54        0.00     71.97 o
 -33  24   3      660.19      656.82     59.54 o
 -30  24   3      411.33      467.23     50.24 o
 -27  24   3      720.33      746.65     52.23 o
 -24  24   3        0.08       40.62     32.46 o
 -21  24   3      392.44      395.47     39.48 o
 -18  24   3     1865.41     1672.24     57.56 o
 -15  24   3      208.03      205.47     33.74 o
 -12  24   3        1.82        7.73     40.01 o
  -9  24   3       83.85       67.58     31.23 o
  -6  24   3      155.07      109.99     33.63 o
  -3  24   3        6.60       40.53     31.13 o
   0  24   3       18.38       19.12     27.85 o
   3  24   3      324.92      356.72     42.30 o
   6  24   3        1.04       51.39     41.16 o
   9  24   3       57.08      -50.56     71.24 o
  12  24   3      116.16      120.02     47.63 o
 -35  25   3        0.26       36.04     46.38 o
 -32  25   3      583.30      749.06     54.63 o
 -29  25   3        9.95       61.94     40.63 o
 -26  25   3       56.99       64.42     36.04 o
 -23  25   3      161.11      143.94     37.08 o
 -20  25   3     1039.19      992.75     52.23 o
 -17  25   3       49.81       84.30     34.37 o
 -14  25   3        3.85       31.96     42.83 o
 -11  25   3      349.71      324.55     39.38 o
  -8  25   3      158.47       46.80     49.93 o
  -5  25   3      780.93      720.23     46.90 o
  -2  25   3      300.61      256.34     40.11 o
   1  25   3      128.22      125.70     27.55 o
   4  25   3        7.26       -7.00     56.62 o
   7  25   3       99.80      120.33     47.84 o
  10  25   3      190.15      207.45     51.71 o
 -34  26   3      826.93      -16.61     67.06 o
 -31  26   3       83.99       89.41     46.17 o
 -28  26   3      356.26      442.48     47.84 o
 -25  26   3       81.65       59.08     40.16 o
 -22  26   3      145.38      183.11     38.02 o
 -19  26   3      272.31      294.57     38.13 o
 -16  26   3        0.17       18.28     31.65 o
 -13  26   3      186.23      145.93     34.78 o
 -10  26   3      105.04      104.87     35.62 o
  -7  26   3      353.19      245.26     43.24 o
  -4  26   3       57.42       83.25     35.62 o
  -1  26   3       21.15       10.10     66.28 o
   2  26   3        1.82       10.45     52.44 o
   5  26   3        5.18       30.40     55.26 o
   8  26   3       24.54        4.18     65.08 o
 -33  27   3      313.10      376.67     51.29 o
 -30  27   3      531.67      492.72     55.99 o
 -27  27   3     1251.32     1362.70     45.12 o
 -24  27   3      332.90      343.14     44.60 o
 -21  27   3     1429.31     1310.51     59.44 o
 -18  27   3       17.43       19.22     35.41 o
 -15  27   3     2705.17     2485.23     71.76 o
 -12  27   3      132.75      151.36     35.62 o
  -9  27   3      268.01      283.08     39.80 o
  -6  27   3      246.59      173.92     41.47 o
  -3  27   3        0.15      -51.81     54.00 o
   0  27   3        1.00       33.13     37.24 o
   3  27   3        1.56        7.52     59.23 o
   6  27   3       17.12      112.19     45.33 o
 -35  28   3        1.48      -65.91     70.19 o
 -32  28   3      150.75      125.66     50.03 o
 -29  28   3      470.62      529.03     37.36 o
 -26  28   3        8.12      -58.08     58.08 o
 -23  28   3       10.78      -52.23     52.23 o
 -20  28   3       90.36       81.58     38.34 o
 -17  28   3       51.83       30.50     38.75 o
 -14  28   3        1.41       21.20     52.02 o
 -11  28   3      127.02       91.09     37.60 o
  -8  28   3       15.48       15.88     54.32 o
  -5  28   3      425.36      387.22     43.87 o
  -2  28   3      422.56      548.81     52.23 o
   1  28   3        1.47       33.48     38.96 o
   4  28   3       49.76       32.28     68.73 o
   7  28   3        7.52      -75.84     75.84 o
 -34  29   3        8.36      115.11     45.65 o
 -31  29   3        5.36       40.32     61.32 o
 -28  29   3       60.81       91.40     32.16 o
 -25  29   3      164.57      179.77     42.10 o
 -22  29   3      121.28      119.81     39.07 o
 -19  29   3      824.27      854.66     53.59 o
 -16  29   3      192.77      245.26     41.57 o
 -13  29   3      232.95      319.95     44.19 o
 -10  29   3      197.61      201.81     40.22 o
  -7  29   3        0.01       63.93     36.98 o
  -4  29   3       49.46       41.89     56.09 o
  -1  29   3      171.71      193.55     32.68 o
   2  29   3      101.93      112.29     46.90 o
   5  29   3       48.42      121.17     45.96 o
 -33  30   3      296.71      338.54     55.68 o
 -30  30   3      157.36      108.11     37.97 o
 -27  30   3        5.69       26.11     57.76 o
 -24  30   3       12.44      -38.86     54.21 o
 -21  30   3      169.50       37.40     63.30 o
 -18  30   3       87.82        6.69     62.67 o
 -15  30   3       22.49       -6.58     59.12 o
 -12  30   3      258.44      251.74     44.60 o
  -9  30   3      542.37      591.43     51.81 o
  -6  30   3        1.12      -55.36     55.36 o
  -3  30   3      381.39      424.41     52.54 o
   0  30   3       31.94       26.30     44.93 o
   3  30   3       30.05       51.50     67.37 o
 -32  31   3       63.26       66.50     34.49 o
 -29  31   3       52.82      103.31     43.66 o
 -26  31   3       39.11       22.56     42.20 o
 -23  31   3       14.30       57.56     58.29 o
 -20  31   3      838.89      809.95     53.59 o
 -17  31   3        3.67       37.81     55.05 o
 -14  31   3       97.42       10.45     59.85 o
 -11  31   3       97.67      112.92     42.51 o
  -8  31   3      670.40      904.28     59.64 o
  -5  31   3      534.61      610.13     54.94 o
  -2  31   3       10.27      -67.37     67.37 o
   1  31   3       64.46      104.50     49.62 o
 -31  32   3        0.62      -17.18     47.16 o
 -28  32   3      153.73      143.94     47.01 o
 -25  32   3        6.56      -57.24     62.99 o
 -22  32   3       22.64       29.46     64.55 o
 -19  32   3        0.04      -36.04     55.26 o
 -16  32   3        2.05      -53.59     60.90 o
 -13  32   3      144.83      147.39     40.74 o
 -10  32   3     1338.00     1382.06     69.05 o
  -7  32   3     1087.92     1332.13     68.94 o
  -4  32   3        5.06      -27.99     62.57 o
  -1  32   3       44.15       62.54     38.49 o
 -30  33   3       36.15       32.28     47.21 o
 -27  33   3      163.03      188.02     49.93 o
 -24  33   3      364.39      382.62     52.54 o
 -21  33   3       85.99      139.76     42.20 o
 -18  33   3       67.30       94.95     42.62 o
 -15  33   3      113.91      186.25     44.19 o
 -12  33   3        1.07      -30.61     57.45 o
  -9  33   3      282.05      186.56     55.68 o
  -6  33   3      224.23      273.88     50.87 o
  -3  33   3       23.91      -59.54     71.13 o
 -29  34   3        9.99       17.34     69.36 o
 -26  34   3      190.63      211.42     48.05 o
 -23  34   3       15.75      -19.85     61.63 o
 -20  34   3      140.57      171.31     45.44 o
 -17  34   3       74.67       19.32     66.23 o
 -14  34   3        0.58        0.00     64.66 o
 -11  34   3      147.47      202.85     49.41 o
  -8  34   3       76.83      120.33     50.24 o
  -5  34   3        8.88        8.67     64.03 o
 -28  35   3      734.91      794.39     66.64 o
 -25  35   3      282.03      290.81     51.50 o
 -22  35   3       83.17       57.14     64.24 o
 -19  35   3      402.57      545.58     54.00 o
 -16  35   3      646.39      809.22     60.38 o
 -13  35   3        0.15      -16.50     64.97 o
 -10  35   3       17.16       50.77     66.33 o
  -7  35   3      113.26      162.43     48.78 o
 -24  36   3       17.46       55.68     64.76 o
 -21  36   3      114.41      134.44     45.65 o
 -18  36   3      268.90      338.23     53.59 o
 -15  36   3      378.72      294.15     55.47 o
 -12  36   3       15.09      -21.62     69.67 o
 -20  37   3      118.40       84.61     50.35 o
 -17  37   3       52.26      -56.41     73.54 o
  -1   1   4    21214.22    21271.38    170.91 o
  -3   2   4      774.04      737.49     20.79 o
   0   2   4     1842.10     2013.21     29.80 o
  -5   3   4    27304.82    28583.85    201.50 o
  -2   3   4     4213.47     4302.03     40.25 o
   1   3   4       51.38       55.95     25.07 o
  -7   4   4     5836.17     5083.58     64.35 o
  -4   4   4    22854.86    22686.86    169.32 o
  -1   4   4    23454.97    24049.07    478.83 o
   2   4   4     1810.81     1914.79     40.63 o
  -9   5   4     2695.86     2764.96     50.14 o
  -6   5   4     5526.61     5987.38    155.95 o
  -3   5   4       19.84       47.84     18.80 o
   0   5   4      295.24      395.95     17.61 o
   3   5   4     1606.38     1678.20     40.84 o
 -11   6   4     5005.26     5065.82     68.42 o
  -8   6   4      171.68      222.81     23.08 o
  -5   6   4     3344.78     3921.64     39.89 o
  -2   6   4     1183.81     1297.14     36.46 o
   1   6   4     1356.51     1428.63    136.52 o
   4   6   4        4.42       12.22     20.16 o
 -13   7   4        5.56      -20.68     32.69 o
 -10   7   4     3191.13     3499.08     57.35 o
  -7   7   4       63.48       77.90     13.81 o
  -4   7   4      780.55      974.79     33.32 o
  -1   7   4     1125.69     1194.84     32.17 o
   2   7   4      325.21      307.41     25.70 o
   5   7   4        2.66       -1.67     30.29 o
 -15   8   4     1362.63     1274.89     43.66 o
 -12   8   4       92.95      126.81     23.40 o
  -9   8   4      693.12      690.06     21.73 o
  -6   8   4     2773.91     2906.50     50.66 o
  -3   8   4     1096.06     1381.54     37.19 o
   0   8   4       67.50       69.09     26.64 o
   3   8   4      287.93      267.51     24.97 o
   6   8   4      168.80      159.19     25.49 o
 -17   9   4      362.30      364.97     31.55 o
 -14   9   4     6155.11     5965.71     79.07 o
 -11   9   4        0.01       24.65     26.95 o
  -8   9   4      720.29      649.04     21.56 o
  -5   9   4      680.73      711.45     31.44 o
  -2   9   4       10.28       81.16     21.41 o
   1   9   4     1372.44     1303.28     27.84 o
   4   9   4      942.72      864.59     37.29 o
   7   9   4      106.81      132.14     26.01 o
 -19  10   4       33.06      -42.20     43.77 o
 -16  10   4       16.45        1.98     38.34 o
 -13  10   4      155.00      210.06     26.11 o
 -10  10   4       30.63        0.05     21.47 o
  -7  10   4      343.47      285.17     24.97 o
  -4  10   4        0.16        6.27     29.14 o
  -1  10   4      439.85      335.30     24.02 o
   2  10   4     1750.26     1915.83     47.11 o
   5  10   4       52.23       28.41     25.59 o
   8  10   4     2623.25     2525.75     61.32 o
 -21  11   4       70.33       45.86     32.38 o
 -18  11   4     1565.77     1547.00     49.41 o
 -15  11   4        6.10       37.40     22.88 o
 -12  11   4        0.01       13.36     21.05 o
  -9  11   4     1790.02     1906.64     45.96 o
  -6  11   4      997.14      941.15     35.20 o
  -3  11   4     4398.49     4595.87     67.37 o
   0  11   4      174.50      188.91     17.23 o
   3  11   4      693.67      725.14     35.20 o
   6  11   4     2139.58     2159.11     55.88 o
   9  11   4     1452.04     1262.88     50.03 o
 -23  12   4     2485.70     2347.86     66.43 o
 -20  12   4      757.15      630.60     41.36 o
 -17  12   4     1347.62     1317.30     44.92 o
 -14  12   4     2013.22     2210.19     53.06 o
 -11  12   4      518.33      568.98     31.60 o
  -8  12   4      930.12     1168.03     38.65 o
  -5  12   4     1090.89     1224.65     40.42 o
  -2  12   4     2255.91     2674.19     55.05 o
   1  12   4      109.42      141.02     17.61 o
   4  12   4      145.51      159.61     30.29 o
   7  12   4     2644.73     2546.75     62.15 o
  10  12   4      202.53      259.47     33.74 o
 -25  13   4       67.70       22.77     50.45 o
 -22  13   4      897.07      945.75     45.54 o
 -19  13   4      175.28      165.98     32.69 o
 -16  13   4        0.10       28.73     32.38 o
 -13  13   4     2848.44     2749.59     41.07 o
 -10  13   4      803.87      696.93     35.20 o
  -7  13   4     1377.93     1337.35     41.68 o
  -4  13   4      784.65      741.43     35.20 o
  -1  13   4        3.68      -14.68     40.89 o
   2  13   4     1509.57     1547.42     46.90 o
   5  13   4        2.72      -39.38     39.38 o
   8  13   4     3630.89     3362.66     74.58 o
  11  13   4      183.91      229.80     36.87 o
 -27  14   4        0.05       84.92     32.38 o
 -24  14   4       59.22       46.69     49.30 o
 -21  14   4       51.89       62.57     30.08 o
 -18  14   4      214.37      202.12     31.55 o
 -15  14   4      810.52      809.12     35.83 o
 -12  14   4     8538.35     8551.63     97.14 o
  -9  14   4     1053.24     1059.71     41.16 o
  -6  14   4      675.60      764.41     35.10 o
  -3  14   4      707.23      707.38     35.10 o
   0  14   4     1678.95     1756.84     35.22 o
   3  14   4     1169.30     1290.04     46.07 o
   6  14   4        0.26      -43.45     43.45 o
   9  14   4       40.21       74.79     34.68 o
  12  14   4       17.13       47.95     52.85 o
 -29  15   4      120.14      212.78     40.32 o
 -26  15   4        1.30       35.72     48.36 o
 -23  15   4       21.44       31.96     43.24 o
 -20  15   4      526.82      498.05     38.75 o
 -17  15   4      285.62      321.73     32.38 o
 -14  15   4     1724.39     1804.46     36.70 o
 -11  15   4     5261.63     5314.32     78.45 o
  -8  15   4       16.02       21.10     24.02 o
  -5  15   4      781.94      826.25     36.56 o
  -2  15   4      171.13      221.66     26.64 o
   1  15   4      158.25      120.78     26.58 o
   4  15   4       65.23       56.20     27.68 o
   7  15   4      889.95      817.27     46.80 o
  10  15   4      167.37      233.25     38.02 o
  13  15   4      338.29      341.15     46.59 o
 -31  16   4       37.72       18.28     59.85 o
 -28  16   4      165.55      224.06     37.08 o
 -25  16   4      512.97      516.33     43.35 o
 -22  16   4      896.86      895.30     46.59 o
 -19  16   4       31.87        0.00     41.16 o
 -16  16   4     4988.40     4787.73     56.84 o
 -13  16   4      698.53      690.98     38.75 o
 -10  16   4      213.79      205.57     30.08 o
  -7  16   4      629.97      704.24     36.46 o
  -4  16   4      113.83      107.90     27.99 o
  -1  16   4      843.12      700.64     28.51 o
   2  16   4      163.47       23.08     48.99 o
   5  16   4        6.13      -25.38     44.50 o
   8  16   4      346.85      322.04     38.86 o
  11  16   4       12.90      -21.94     52.65 o
  14  16   4        3.31       21.10     59.64 o
 -33  17   4       43.74      -66.85     66.85 o
 -30  17   4     1210.89     1348.74     64.14 o
 -27  17   4        5.90       24.97     48.57 o
 -24  17   4      434.89      390.67     43.35 o
 -21  17   4      512.91      521.03     40.74 o
 -18  17   4       62.92       86.74     20.90 o
 -15  17   4     1340.18     1389.58     48.89 o
 -12  17   4      492.91      471.62     35.52 o
  -9  17   4      554.90      601.67     36.35 o
  -6  17   4      463.61      625.17     35.93 o
  -3  17   4      660.65      612.32     37.29 o
   0  17   4        4.83       14.94     28.10 o
   3  17   4      454.88      460.86     39.59 o
   6  17   4     2394.85     2315.27     68.31 o
   9  17   4      114.62        6.06     46.80 o
  12  17   4        6.66       27.16     55.99 o
  15  17   4      301.12      282.66     51.08 o
 -35  18   4      646.67      625.07     61.42 o
 -32  18   4      241.95      313.68     46.90 o
 -29  18   4       78.49       16.92     60.17 o
 -26  18   4       81.75       45.65     52.96 o
 -23  18   4       51.59       59.23     30.92 o
 -20  18   4      802.86      796.90     44.08 o
 -17  18   4      845.67      836.50     30.98 o
 -14  18   4      351.71      297.28     33.22 o
 -11  18   4      367.50      401.32     33.74 o
  -8  18   4     1353.22     1488.19     49.72 o
  -5  18   4     1476.08     1427.08     48.78 o
  -2  18   4      152.47      217.90     30.19 o
   1  18   4     1267.48     1259.39     65.86 o
   4  18   4      627.44      581.61     45.75 o
   7  18   4       32.19      -47.53     52.12 o
  10  18   4       37.01      -42.83     54.63 o
  13  18   4      220.38      331.96     47.95 o
  16  18   4       21.39       36.77     64.55 o
 -34  19   4      472.67      624.75     60.58 o
 -31  19   4     1575.96     1706.40     71.45 o
 -28  19   4      114.74      177.47     39.28 o
 -25  19   4        7.49        4.49     34.26 o
 -22  19   4       70.40       62.99     32.07 o
 -19  19   4      257.65      216.54     31.08 o
 -16  19   4      149.03      150.10     31.96 o
 -13  19   4       14.45      -20.68     42.72 o
 -10  19   4      387.98      415.11     34.47 o
  -7  19   4        2.29        6.89     37.92 o
  -4  19   4      419.36      361.84     38.34 o
  -1  19   4     3342.78     3201.92     51.63 o
   2  19   4       16.97      -32.07     48.99 o
   5  19   4      652.78      714.27     48.15 o
   8  19   4      879.15     1067.96     56.20 o
  11  19   4      392.68      455.53     50.56 o
  14  19   4        2.85       15.77     44.50 o
 -33  20   4       32.74      -35.72     70.51 o
 -30  20   4       19.71       14.21     54.74 o
 -27  20   4       85.00       96.41     38.34 o
 -24  20   4       29.55      -11.80     50.77 o
 -21  20   4        1.17       -8.12     32.52 o
 -18  20   4     2296.47     2109.29     63.40 o
 -15  20   4      527.65      533.35     40.53 o
 -12  20   4      185.23      174.34     32.07 o
  -9  20   4       28.45       69.67     29.04 o
  -6  20   4      384.71      414.17     38.23 o
  -3  20   4      673.09      613.58     43.66 o
   0  20   4      763.87      744.35     33.15 o
   3  20   4        0.62       28.83     46.07 o
   6  20   4      248.11      165.25     41.99 o
   9  20   4      320.98      298.22     44.29 o
  12  20   4        0.66       65.29     44.81 o
  15  20   4       37.52      106.44     46.69 o
 -35  21   4        0.01       -4.28     69.25 o
 -32  21   4        7.50      -22.98     64.24 o
 -29  21   4       64.32      -54.11     54.11 o
 -26  21   4      117.51       41.05     57.97 o
 -23  21   4      376.53      342.20     43.14 o
 -20  21   4     1237.40     1189.59     36.78 o
 -17  21   4      191.15      162.33     33.74 o
 -14  21   4     1006.20     1011.14     48.47 o
 -11  21   4      966.16      912.84     47.74 o
  -8  21   4      146.02      137.05     33.01 o
  -5  21   4      195.15      254.35     35.72 o
  -2  21   4     2113.85     1971.93     63.20 o
   1  21   4      278.45      314.08     55.83 o
   4  21   4      514.36      446.55     47.95 o
   7  21   4       81.98      117.10     38.86 o
  10  21   4      694.88      678.65     59.12 o
  13  21   4        0.01       20.68     64.66 o
 -34  22   4        7.93        4.07     48.99 o
 -31  22   4       61.85       -3.76     60.58 o
 -28  22   4       16.80       76.57     36.98 o
 -25  22   4       13.78       53.48     33.53 o
 -22  22   4      177.43      194.53     26.80 o
 -19  22   4      535.17      580.25     42.72 o
 -16  22   4     1876.55     1731.26     59.12 o
 -13  22   4     5503.82     5562.20     95.26 o
 -10  22   4      181.23      181.02     34.26 o
  -7  22   4     3260.62     2981.39     74.69 o
  -4  22   4      103.10      101.11     36.56 o
  -1  22   4     1822.75     1986.29     69.15 o
   2  22   4      206.27      190.53     41.89 o
   5  22   4        8.81       38.44     36.98 o
   8  22   4      157.73      146.34     43.98 o
  11  22   4      249.62      305.95     53.59 o
 -33  23   4      270.12      269.18     49.83 o
 -30  23   4      118.76      196.06     43.66 o
 -27  23   4       11.88      -43.98     56.09 o
 -24  23   4       25.63       -7.82     37.92 o
 -21  23   4       75.85       96.52     34.05 o
 -18  23   4        5.29      -14.00     50.66 o
 -15  23   4       54.28       90.88     32.69 o
 -12  23   4        0.04      -29.46     47.32 o
  -9  23   4       15.75      -34.99     44.19 o
  -6  23   4      126.01       98.71     35.83 o
  -3  23   4       49.56       11.70     53.27 o
   0  23   4       15.40       24.84     35.38 o
   3  23   4      109.37       94.12     42.10 o
   6  23   4        0.36      -65.08     65.08 o
   9  23   4       95.05      147.60     44.29 o
  12  23   4       64.88      106.02     51.91 o
 -35  24   4       20.10       47.42     69.15 o
 -32  24   4       23.29      -23.61     63.30 o
 -29  24   4       42.80      -36.14     62.15 o
 -26  24   4       40.02       16.82     55.05 o
 -23  24   4        7.08       -1.46     34.71 o
 -20  24   4        2.54       26.95     34.05 o
 -17  24   4      597.58      683.14     46.69 o
 -14  24   4     2106.94     2123.81     66.43 o
 -11  24   4      652.69      603.76     43.77 o
  -8  24   4      226.08      149.58     38.34 o
  -5  24   4      197.92      150.63     37.29 o
  -2  24   4      329.14      255.29     41.47 o
   1  24   4      122.62       74.77     33.45 o
   4  24   4        7.74      101.22     37.29 o
   7  24   4       35.42       44.50     44.60 o
  10  24   4      373.47      367.90     56.93 o
 -34  25   4       49.14      105.71     48.15 o
 -31  25   4        0.21       42.62     60.69 o
 -28  25   4        0.42       39.59     55.68 o
 -25  25   4      180.38      133.24     69.15 o
 -22  25   4        1.33      -55.26     55.26 o
 -19  25   4      554.91      580.99     46.07 o
 -16  25   4      933.45      927.68     54.00 o
 -13  25   4      289.21      281.51     40.42 o
 -10  25   4      515.87      439.66     45.13 o
  -7  25   4      235.49      234.82     40.01 o
  -4  25   4      500.23      584.33     47.01 o
  -1  25   4      173.15      133.25     29.83 o
   2  25   4      139.91      114.48     42.41 o
   5  25   4       37.27        3.76     57.66 o
   8  25   4       40.83       66.43     70.93 o
 -33  26   4       13.38       60.27     45.75 o
 -30  26   4      130.04       88.79     48.57 o
 -27  26   4       29.17       17.99     58.76 o
 -24  26   4      300.40      257.38     47.63 o
 -21  26   4       39.01       38.75     54.32 o
 -18  26   4      718.13      706.75     50.77 o
 -15  26   4       55.82       -3.03     53.48 o
 -12  26   4      259.46      296.45     40.32 o
  -9  26   4      159.21      142.79     38.96 o
  -6  26   4       70.65      102.05     39.38 o
  -3  26   4      295.17      314.52     46.59 o
   0  26   4      242.99      314.19     31.88 o
   3  26   4        4.30      -63.40     63.40 o
   6  26   4       37.30      108.32     47.21 o
 -32  27   4        3.51       20.58     44.60 o
 -29  27   4      720.64      791.78     58.29 o
 -26  27   4      156.47      154.61     73.96 o
 -23  27   4       13.12       84.19     36.46 o
 -20  27   4      145.24      123.36     42.20 o
 -17  27   4      267.86      275.35     42.72 o
 -14  27   4      169.65       -9.40     59.44 o
 -11  27   4      580.08      585.48     48.15 o
  -8  27   4        8.61        6.48     52.44 o
  -5  27   4      138.25      172.56     40.42 o
  -2  27   4      111.97      107.07     43.45 o
   1  27   4      206.64      199.04     34.34 o
   4  27   4       65.01       89.00     46.59 o
   7  27   4       92.66      153.24     51.08 o
 -31  28   4       59.26       45.13     70.93 o
 -28  28   4      179.43      181.21     35.19 o
 -25  28   4       58.85      148.12     40.95 o
 -22  28   4      200.16      219.46     43.24 o
 -19  28   4       60.52       28.52     39.28 o
 -16  28   4       13.57       26.32     52.96 o
 -13  28   4        0.84       16.40     36.04 o
 -10  28   4        5.15       -9.92     53.69 o
  -7  28   4       31.92      -60.06     60.06 o
  -4  28   4       65.38       66.54     43.87 o
  -1  28   4       30.61       73.09     44.81 o
   2  28   4       16.31       28.10     62.36 o
   5  28   4       18.16      101.64     44.92 o
 -30  29   4      252.78      267.51     36.89 o
 -27  29   4        6.40      -27.26     63.82 o
 -24  29   4      392.54      398.92     51.18 o
 -21  29   4        0.14      -35.52     60.38 o
 -18  29   4        4.70      -58.91     58.91 o
 -15  29   4        9.72       20.47     52.75 o
 -12  29   4       76.09       99.34     40.84 o
  -9  29   4       11.82       41.99     56.20 o
  -6  29   4       47.32       30.92     44.81 o
  -3  29   4      657.96      625.28     60.27 o
   0  29   4        3.43      -47.71     47.71 o
   3  29   4        0.20      -64.97     64.97 o
 -32  30   4       43.03       47.95     65.60 o
 -29  30   4        9.85       -2.66     49.36 o
 -26  30   4       11.22       39.17     57.35 o
 -23  30   4       13.10       33.74     39.80 o
 -20  30   4      194.99      139.76     46.17 o
 -17  30   4        0.08       23.08     41.78 o
 -14  30   4        4.79      -17.76     55.68 o
 -11  30   4       14.91      -57.45     64.76 o
  -8  30   4       21.34       51.91     60.48 o
  -5  30   4      455.72      482.59     54.21 o
  -2  30   4       47.57       52.85     46.27 o
   1  30   4      116.39      171.21     35.90 o
 -31  31   4      454.23      535.86     45.18 o
 -28  31   4      140.00       62.46     51.29 o
 -25  31   4      157.96      240.04     50.03 o
 -22  31   4      179.19      103.20     47.74 o
 -19  31   4      127.11       59.44     45.13 o
 -16  31   4       88.88       69.88     42.83 o
 -13  31   4       91.22      -40.63     67.90 o
 -10  31   4       46.39       33.95     63.61 o
  -7  31   4       23.89       39.17     46.07 o
  -4  31   4       83.77       40.95     69.25 o
  -1  31   4       46.59       72.90     33.38 o
 -30  32   4        1.00      -17.65     67.06 o
 -27  32   4      322.50      388.58     54.63 o
 -24  32   4      154.99       60.48     50.35 o
 -21  32   4       63.70       50.87     61.52 o
 -18  32   4        3.72       34.47     56.72 o
 -15  32   4       24.49       82.21     39.48 o
 -12  32   4     1051.12     1066.39     68.21 o
  -9  32   4      182.56      168.70     51.08 o
  -6  32   4       11.85       24.86     63.30 o
  -3  32   4        0.01      -64.14     64.14 o
 -26  33   4        1.68       46.80     46.48 o
 -23  33   4       57.20       59.64     47.42 o
 -20  33   4       22.27       82.42     43.14 o
 -17  33   4       17.99       31.75     61.00 o
 -14  33   4       39.84      143.52     42.83 o
 -11  33   4      205.99       73.12     74.37 o
  -8  33   4      166.00      235.44     51.39 o
  -5  33   4        2.57      -71.76     71.76 o
 -25  34   4      260.31      287.67     54.32 o
 -22  34   4        9.95      -67.37     67.37 o
 -19  34   4       67.99       84.71     46.38 o
 -16  34   4       40.11       34.99     45.65 o
 -13  34   4       32.75       29.14     70.82 o
 -10  34   4      133.73      155.64     51.18 o
  -7  34   4       41.60      124.20     45.23 o
 -24  35   4       50.30       79.49     48.36 o
 -21  35   4        7.97       34.58     63.82 o
 -18  35   4      164.03      245.79     53.17 o
 -15  35   4      176.88      251.01     53.48 o
 -12  35   4        0.16      -17.44     68.73 o
   0   1   5       41.31       45.19      9.26 o
  -2   2   5     1201.94     1189.37     27.55 o
   1   2   5       25.85       62.75     25.02 o
  -4   3   5     2525.24     2491.31     36.75 o
  -1   3   5      516.37      619.90     22.16 o
   2   3   5       66.40       41.89     23.19 o
  -6   4   5     1260.34     1358.56     40.74 o
  -3   4   5     2317.18     2252.42     35.34 o
   0   4   5      962.93     1053.92     26.04 o
   3   4   5     1715.21     1712.98     45.96 o
  -8   5   5       74.45       72.70     25.07 o
  -5   5   5      152.29      165.19     18.02 o
  -2   5   5     2133.60     2325.30     50.35 o
   1   5   5      250.48      297.86     19.21 o
   4   5   5     3597.76     3599.25     64.55 o
 -10   6   5      830.10      779.98     38.75 o
  -7   6   5      644.29      720.59     24.67 o
  -4   6   5      312.13      386.70     28.31 o
  -1   6   5       33.76       14.97     33.84 o
   2   6   5     1967.07     1887.32     48.68 o
   5   6   5      447.30      466.40     33.11 o
 -12   7   5      652.86      675.52     36.25 o
  -9   7   5     2789.48     2841.73     58.18 o
  -6   7   5      259.73      194.78     19.64 o
  -3   7   5     1380.61     1314.06     42.10 o
   0   7   5      366.63      353.78     21.12 o
   3   7   5      608.49      656.09     34.99 o
   6   7   5      462.80      525.52     34.47 o
 -14   8   5     2209.97     2150.86     57.35 o
 -11   8   5      522.52      598.64     33.53 o
  -8   8   5      632.42      561.55     23.80 o
  -5   8   5     1800.67     1787.87     47.84 o
  -2   8   5     1682.84     1749.43     47.11 o
   1   8   5        8.63        5.89     22.86 o
   4   8   5      299.84      298.54     32.59 o
   7   8   5     1384.71     1517.65     50.03 o
 -16   9   5      519.10      579.63     39.80 o
 -13   9   5      173.69      162.95     29.67 o
 -10   9   5     1092.11     1145.77     55.36 o
  -7   9   5     1427.99     1508.87     46.17 o
  -4   9   5       33.02       54.21     23.29 o
  -1   9   5      952.88      929.92     26.55 o
   2   9   5       61.27      -37.40     37.40 o
   5   9   5     3484.52     3422.30     68.42 o
   8   9   5     2183.33     2291.46     60.90 o
 -18  10   5       33.74       32.59     30.29 o
 -15  10   5      857.43      878.69     41.05 o
 -12  10   5       23.29       26.22     39.28 o
  -9  10   5       91.67       95.17     18.32 o
  -6  10   5      226.36      183.22     27.26 o
  -3  10   5      360.20      366.96     30.40 o
   0  10   5      214.47      211.59     21.12 o
   3  10   5      159.27       92.97     31.23 o
   6  10   5     2185.33     2263.26     60.69 o
   9  10   5      331.13      299.27     37.71 o
 -20  11   5      441.95      430.36     39.07 o
 -17  11   5     1250.30     1163.02     49.30 o
 -14  11   5      325.08      357.03     30.71 o
 -11  11   5      510.74      508.13     24.71 o
  -8  11   5      124.76      122.53     26.64 o
  -5  11   5     1722.00     1675.58     47.74 o
  -2  11   5      255.43      237.85     28.83 o
   1  11   5        2.37      -10.54     37.19 o
   4  11   5      616.76      587.15     37.60 o
   7  11   5      676.14      631.13     41.68 o
  10  11   5       69.64       83.04     34.68 o
 -22  12   5      480.51      440.81     41.36 o
 -19  12   5       17.39       27.79     46.17 o
 -16  12   5       89.38      113.86     29.98 o
 -13  12   5      525.47      505.58     25.59 o
 -10  12   5       88.86       98.92     27.37 o
  -7  12   5     1119.74     1126.46     42.72 o
  -4  12   5      329.90      337.08     31.44 o
  -1  12   5      383.14      338.70     23.41 o
   2  12   5      292.67      330.29     34.37 o
   5  12   5      302.91      340.84     35.31 o
   8  12   5      687.84      690.35     44.71 o
  11  12   5       55.29      -20.47     51.18 o
 -24  13   5       11.28       63.93     35.93 o
 -21  13   5      116.05      120.75     36.35 o
 -18  13   5       46.53       70.30     29.67 o
 -15  13   5     2038.75     1965.45     56.93 o
 -12  13   5      838.56      816.43     37.55 o
  -9  13   5      624.25      675.00     35.52 o
  -6  13   5       60.98       95.89     26.22 o
  -3  13   5     1737.53     1709.43     50.97 o
   0  13   5      158.46      149.06     21.34 o
   3  13   5     1068.42     1114.97     45.96 o
   6  13   5       24.24       43.66     31.13 o
   9  13   5       10.83       28.31     49.93 o
  12  13   5       11.92      -44.19     56.09 o
 -26  14   5       53.48      176.84     38.65 o
 -23  14   5      421.30      467.23     43.45 o
 -20  14   5      806.98      762.64     47.84 o
 -17  14   5       98.35      118.98     32.59 o
 -14  14   5      979.52      961.23     43.35 o
 -11  14   5      815.68      798.57     41.57 o
  -8  14   5      151.13      183.53     30.71 o
  -5  14   5      207.79      164.52     28.83 o
  -2  14   5        2.72       40.63     26.32 o
   1  14   5      849.11      829.84     31.35 o
   4  14   5      332.71      353.90     37.81 o
   7  14   5      527.92      531.16     41.78 o
  10  14   5      169.57      126.60     41.26 o
  13  14   5        1.20       16.92     38.96 o
 -28  15   5       38.09      -14.10     62.46 o
 -25  15   5        3.90       48.68     35.93 o
 -22  15   5        0.45      -47.11     47.11 o
 -19  15   5      892.46      906.26     46.59 o
 -16  15   5     2126.45     2138.71     42.99 o
 -13  15   5      329.09      270.75     34.99 o
 -10  15   5      123.59      133.91     29.98 o
  -7  15   5       31.92       28.52     39.17 o
  -4  15   5       96.54      121.17     28.20 o
  -1  15   5      996.15     1055.85     32.35 o
   2  15   5      306.97      275.14     36.14 o
   5  15   5      283.87      309.40     40.32 o
   8  15   5      495.33      571.17     44.81 o
  11  15   5      376.37      307.00     43.56 o
  14  15   5      312.29      375.94     52.44 o
 -30  16   5      250.22      276.39     48.89 o
 -27  16   5       38.90       34.16     54.00 o
 -24  16   5      505.54      506.40     44.19 o
 -21  16   5      111.51       14.00     48.26 o
 -18  16   5      264.31      308.67     35.52 o
 -15  16   5      191.92      196.16     22.49 o
 -12  16   5        7.70        0.00     41.47 o
  -9  16   5       24.59       46.59     28.83 o
  -6  16   5      231.29      196.69     32.69 o
  -3  16   5      700.74      666.85     41.68 o
   0  16   5        0.86       -6.82     24.65 o
   3  16   5     1019.12     1049.47     52.44 o
   6  16   5      275.97      249.55     40.32 o
   9  16   5      264.84      317.55     38.96 o
  12  16   5       69.68       75.94     42.41 o
  15  16   5       87.30      188.23     47.53 o
 -32  17   5        0.15        8.15     62.46 o
 -29  17   5      147.50       22.04     69.57 o
 -26  17   5       32.01       52.65     55.68 o
 -23  17   5       27.73      -14.94     52.44 o
 -20  17   5        0.16      -46.80     48.26 o
 -17  17   5      496.22      501.76     47.68 o
 -14  17   5       67.17       22.04     49.72 o
 -11  17   5       29.48       -9.51     43.24 o
  -8  17   5      502.90      506.09     35.52 o
  -5  17   5       49.18      104.87     29.98 o
  -2  17   5      304.74      300.21     36.87 o
   1  17   5       48.09       75.42     28.46 o
   4  17   5     1181.13     1275.83     58.50 o
   7  17   5      183.43      218.21     39.90 o
  10  17   5       24.52        6.89     61.42 o
  13  17   5      198.23      204.94     45.75 o
  16  17   5       40.69       86.28     48.57 o
 -34  18   5      149.92      220.09     52.23 o
 -31  18   5      103.11       80.74     48.68 o
 -28  18   5       83.57       35.31     60.38 o
 -25  18   5       49.98      102.89     36.04 o
 -22  18   5      107.34      123.78     37.92 o
 -19  18   5      492.24      510.51     28.81 o
 -16  18   5       25.41       12.95     43.56 o
 -13  18   5     2676.20     2773.00     68.00 o
 -10  18   5       41.66       69.57     29.35 o
  -7  18   5     1287.27     1298.60     50.66 o
  -4  18   5     2099.07     2036.79     61.11 o
  -1  18   5       13.21       17.15     32.97 o
   2  18   5     2417.78     2311.41     68.94 o
   5  18   5      258.34      312.22     41.36 o
   8  18   5       55.66       50.24     52.85 o
  11  18   5       36.70       53.48     41.36 o
  14  18   5       29.19       71.34     46.48 o
 -33  19   5        5.29       44.39     46.17 o
 -30  19   5       43.51      -15.36     66.54 o
 -27  19   5       26.55       44.92     56.20 o
 -24  19   5       16.99       28.41     36.35 o
 -21  19   5       64.78      122.63     36.14 o
 -18  19   5      415.87      389.19     43.14 o
 -15  19   5      437.43      397.98     38.86 o
 -12  19   5       45.60       10.24     44.92 o
  -9  19   5       75.90       89.83     32.80 o
  -6  19   5      345.55      239.21     35.62 o
  -3  19   5     2994.55     2931.46     74.37 o
   0  19   5      225.45      259.13     27.18 o
   3  19   5       72.13        9.09     56.62 o
   6  19   5      849.12      791.36     54.32 o
   9  19   5      206.28      133.08     45.44 o
  12  19   5       14.98      -68.63     68.63 o
  15  19   5       67.89      124.41     51.71 o
 -32  20   5        1.66       -8.25     60.17 o
 -29  20   5        7.15      -64.14     64.14 o
 -26  20   5       81.60       50.87     41.47 o
 -23  20   5      297.84      242.13     43.77 o
 -20  20   5       95.36       68.97     53.95 o
 -17  20   5       96.37       83.36     35.52 o
 -14  20   5      900.54      963.09     49.20 o
 -11  20   5        1.01       13.16     31.02 o
  -8  20   5      553.88      602.50     44.60 o
  -5  20   5      709.76      592.37     45.65 o
  -2  20   5      234.37      299.89     40.01 o
   1  20   5        2.35      -35.14     35.14 o
   4  20   5       15.49       -6.48     50.56 o
   7  20   5        3.21      -31.65     58.18 o
  10  20   5       63.52       57.87     63.72 o
  13  20   5      574.02      644.91     63.61 o
 -34  21   5        8.79       52.85     69.88 o
 -31  21   5      294.48      351.60     50.87 o
 -28  21   5       20.66      -54.53     61.94 o
 -25  21   5       35.36      -20.06     57.35 o
 -22  21   5      764.36      703.63     36.87 o
 -19  21   5       74.63       72.70     36.56 o
 -16  21   5      642.73      744.04     46.59 o
 -13  21   5       23.09       61.73     33.01 o
 -10  21   5      442.36      401.63     41.05 o
  -7  21   5      170.84      124.30     37.08 o
  -4  21   5       29.95       22.77     50.35 o
  -1  21   5      153.19       40.63     30.91 o
   2  21   5       30.45       -6.37     54.32 o
   5  21   5      280.02      182.07     45.65 o
   8  21   5        6.95      -22.67     59.96 o
  11  21   5        0.16      -12.43     67.58 o
 -33  22   5      224.48      195.44     53.69 o
 -30  22   5       21.66        0.00     63.30 o
 -27  22   5        1.52       53.69     55.15 o
 -24  22   5       94.16      129.32     38.54 o
 -21  22   5      555.11      568.71     32.75 o
 -18  22   5       11.00      -47.95     52.54 o
 -15  22   5      273.35      337.81     39.07 o
 -12  22   5      133.54       16.92     57.14 o
  -9  22   5       10.59        5.64     47.84 o
  -6  22   5      464.27      391.71     44.81 o
  -3  22   5       82.31       97.88     37.40 o
   0  22   5      101.15       92.27     64.55 o
   3  22   5        1.30       70.30     36.87 o
   6  22   5        9.56      -63.09     63.82 o
   9  22   5       31.98      -28.31     67.79 o
 -32  23   5      109.79      145.82     48.36 o
 -29  23   5      198.74      166.61     47.74 o
 -26  23   5        6.30      -61.63     61.63 o
 -23  23   5      459.82      419.38     33.16 o
 -20  23   5      288.89      310.86     43.04 o
 -17  23   5      170.27      122.53     39.28 o
 -14  23   5      339.72      348.15     42.20 o
 -11  23   5      320.40      309.30     42.20 o
  -8  23   5      489.12      532.94     46.27 o
  -5  23   5      266.64      314.10     43.14 o
  -2  23   5        2.24       22.35     53.27 o
   1  23   5      628.81      545.33     36.11 o
   4  23   5        1.29      -33.01     64.45 o
   7  23   5       58.37      101.32     45.33 o
  10  23   5       43.52       -8.67     71.66 o
 -31  24   5       11.05      -66.33     66.33 o
 -28  24   5      320.34      323.71     47.42 o
 -25  24   5      961.47      997.77     68.00 o
 -22  24   5      520.48      505.15     47.53 o
 -19  24   5       32.40       22.46     49.83 o
 -16  24   5      177.79      237.95     39.80 o
 -13  24   5        8.12      -56.82     56.82 o
 -10  24   5       34.54       27.47     51.60 o
  -7  24   5      119.39      155.95     37.19 o
  -4  24   5       77.61       99.96     38.54 o
  -1  24   5      172.17      156.04     31.25 o
   2  24   5      166.87      187.50     45.75 o
   5  24   5       22.20       29.46     42.51 o
   8  24   5        9.21      -17.03     68.52 o
 -30  25   5       64.27       32.38     67.48 o
 -27  25   5      143.65      219.88     48.78 o
 -24  25   5      158.31      152.80     31.87 o
 -21  25   5      329.76      242.76     47.42 o
 -18  25   5      157.64      161.70     40.84 o
 -15  25   5      467.18      404.77     48.36 o
 -12  25   5      750.55      793.76     53.27 o
  -9  25   5      177.61      118.14     42.20 o
  -6  25   5      279.22      232.31     45.75 o
  -3  25   5       26.40       -3.45     53.48 o
   0  25   5        7.18       13.42     34.04 o
   3  25   5        2.86      -26.95     59.54 o
   6  25   5        0.16      -41.47     65.39 o
 -32  26   5      447.20      548.19     59.23 o
 -29  26   5       80.08       92.23     48.47 o
 -26  26   5      712.31      775.90     75.31 o
 -23  26   5       13.77       10.76     59.44 o
 -20  26   5       53.36       13.79     56.93 o
 -17  26   5      614.45      639.59     54.84 o
 -14  26   5      289.51      249.02     46.17 o
 -11  26   5       79.43      100.17     39.28 o
  -8  26   5       57.52       66.96     40.95 o
  -5  26   5      100.10       96.73     42.20 o
  -2  26   5       40.89       36.25     59.44 o
   1  26   5       17.34       17.28     42.73 o
   4  26   5        1.51       45.13     63.51 o
 -31  27   5      267.18      247.87     54.42 o
 -28  27   5       87.06       56.93     33.50 o
 -25  27   5        2.58       -9.51     44.60 o
 -22  27   5       14.78       98.19     42.72 o
 -19  27   5      118.86      -14.00     62.15 o
 -16  27   5        1.08        0.00     52.85 o
 -13  27   5       70.42       44.19     57.14 o
 -10  27   5       76.57       53.17     40.32 o
  -7  27   5       42.53        3.55     60.58 o
  -4  27   5       24.56       51.18     58.91 o
  -1  27   5       13.42       -6.63     43.68 o
   2  27   5        1.98       83.57     42.93 o
 -30  28   5      198.69      144.36     51.81 o
 -27  28   5        0.39       22.57     43.72 o
 -24  28   5        0.03      -19.22     63.30 o
 -21  28   5      905.38      937.18     59.23 o
 -18  28   5      210.02      233.25     48.05 o
 -15  28   5        0.62       24.65     51.18 o
 -12  28   5      193.87      146.66     43.04 o
  -9  28   5      780.51      843.69     56.30 o
  -6  28   5      560.12      693.80     55.99 o
  -3  28   5       13.74       40.63     42.30 o
   0  28   5       49.40       -3.59     47.28 o
   3  28   5      163.63      195.44     49.62 o
 -29  29   5       22.01       39.10     47.89 o
 -26  29   5       21.52       16.30     67.37 o
 -23  29   5       23.24      -15.56     46.07 o
 -20  29   5       69.01        7.52     64.76 o
 -17  29   5      223.11      206.61     44.71 o
 -14  29   5       11.24       21.94     60.69 o
 -11  29   5       63.18      101.43     44.81 o
  -8  29   5      461.13      523.43     56.93 o
  -5  29   5       12.74      -42.93     62.15 o
  -2  29   5       79.68       65.70     72.91 o
   1  29   5       14.47       34.71     49.74 o
 -28  30   5        5.08      -70.72     70.72 o
 -25  30   5       88.36       88.27     44.71 o
 -22  30   5        0.05      -67.69     67.69 o
 -19  30   5       17.78      -34.68     60.79 o
 -16  30   5      296.72      291.75     50.77 o
 -13  30   5        1.09      -61.11     61.11 o
 -10  30   5      253.21      283.81     51.50 o
  -7  30   5      760.26      686.17     61.94 o
  -4  30   5      375.33      394.43     55.88 o
  -1  30   5       41.89       -2.86     48.42 o
 -27  31   5       15.95       65.08     67.69 o
 -24  31   5      298.86      270.44     53.59 o
 -21  31   5      268.72      215.81     52.23 o
 -18  31   5        2.86       47.53     63.61 o
 -15  31   5      238.66      172.67     49.62 o
 -12  31   5       98.06       -3.97     68.52 o
  -9  31   5       48.35      -16.19     65.29 o
  -6  31   5        0.44      -50.14     62.15 o
  -3  31   5        7.39      -26.22     69.36 o
 -26  32   5      179.72      245.47     52.75 o
 -23  32   5       74.27       69.88     49.30 o
 -20  32   5       31.01       41.36     66.12 o
 -17  32   5       22.99       24.55     67.17 o
 -14  32   5        0.26        4.07     59.23 o
 -11  32   5       13.65        4.18     66.64 o
  -8  32   5      141.66      108.53     49.30 o
 -22  33   5        9.41       30.29     72.70 o
 -19  33   5      100.24      108.43     50.87 o
 -16  33   5      194.65      216.85     53.38 o
 -13  33   5        8.15       42.41     61.21 o
 -10  33   5      478.36      500.66     59.96 o
 -21  34   5      174.66      185.93     53.69 o
 -18  34   5       89.78       57.03     72.18 o
 -15  34   5       90.56      150.73     47.74 o
   0   0   6    24471.09    23650.59    334.78 o
   1   1   6       77.93      130.90     17.82 o
  -1   2   6      589.79      579.13     18.73 o
   2   2   6        0.60      -21.83     38.02 o
  -3   3   6      256.50      254.44     21.90 o
   0   3   6      752.68      740.14     27.70 o
   3   3   6     1058.29     1063.57     43.04 o
  -5   4   6       29.28       41.24     34.26 o
  -2   4   6      538.34      566.15     34.58 o
   1   4   6      566.19      504.49     25.33 o
   4   4   6      165.24      204.63     30.40 o
  -7   5   6     1677.35     1644.14     52.23 o
  -4   5   6     2232.68     2259.97     76.31 o
  -1   5   6      165.26      154.22     21.12 o
   2   5   6     1205.13     1243.03     47.21 o
   5   5   6      777.46      655.67     39.48 o
  -9   6   6     1786.73     1710.68     53.27 o
  -6   6   6      395.55      365.95     41.47 o
  -3   6   6        0.19       15.36     25.07 o
   0   6   6        1.29      -31.96     31.96 o
   3   6   6     1183.63     1133.98     45.44 o
   6   6   6      501.98      476.95     38.75 o
 -11   7   6      610.47      572.94     39.28 o
  -8   7   6      473.52      574.95     45.07 o
  -5   7   6      826.37      760.34     41.57 o
  -2   7   6      366.46      361.31     33.01 o
   1   7   6       49.69        6.34     27.88 o
   4   7   6     1940.13     1797.90     56.72 o
   7   7   6       10.89       -7.31     44.08 o
 -13   8   6      111.14      209.33     31.02 o
 -10   8   6       30.09       60.17     28.20 o
  -7   8   6     1426.30     1310.53     97.77 o
  -4   8   6       58.89       70.09     27.58 o
  -1   8   6      671.34      643.43     27.70 o
   2   8   6        8.00        2.19     39.80 o
   5   8   6      179.81      218.84     33.43 o
   8   8   6     1933.27     1942.78     61.73 o
 -15   9   6       75.55      172.25     29.35 o
 -12   9   6      212.24      167.23     33.43 o
  -9   9   6      572.12      650.87     27.67 o
  -6   9   6      648.91      635.51     40.42 o
  -3   9   6      413.34      486.45     36.14 o
   0   9   6      181.62      235.60     21.48 o
   3   9   6        0.24       11.70     39.17 o
   6   9   6       24.42       -2.51     45.65 o
   9   9   6        4.41       -2.72     48.89 o
 -17  10   6      907.55      913.68     51.71 o
 -14  10   6      156.65      196.06     32.90 o
 -11  10   6      269.74      253.16     23.51 o
  -8  10   6       59.10      119.08     28.52 o
  -5  10   6       88.12       87.53     30.71 o
  -2  10   6      535.48      559.57     37.29 o
   1  10   6       47.65      -11.28     42.98 o
   4  10   6      477.57      426.70     40.42 o
   7  10   6       13.66       42.72     46.07 o
  10  10   6     1509.31     1522.35     60.58 o
 -19  11   6      111.92      129.11     36.77 o
 -16  11   6      456.71      405.92     40.95 o
 -13  11   6       36.42      -46.27     46.27 o
 -10  11   6     3957.49     3759.79     94.32 o
  -7  11   6       91.20      126.39     30.50 o
  -4  11   6      125.64      152.61     29.67 o
  -1  11   6       38.04       72.67     19.94 o
   2  11   6       19.73      -43.04     43.04 o
   5  11   6      324.98      303.24     40.01 o
   8  11   6        1.37      -52.02     52.02 o
  11  11   6      322.26      268.87     44.19 o
 -21  12   6        5.07      -54.32     54.32 o
 -18  12   6       16.20       47.11     33.22 o
 -15  12   6      742.55      829.59     44.29 o
 -12  12   6     3116.09     3207.34     50.70 o
  -9  12   6      149.70      246.31     30.92 o
  -6  12   6       99.96      -18.59     45.13 o
  -3  12   6      703.96      623.50     42.83 o
   0  12   6      258.61      211.03     33.63 o
   3  12   6      159.91      182.07     34.68 o
   6  12   6      593.97      675.73     44.71 o
   9  12   6      233.78      303.13     42.20 o
  12  12   6        3.99       -3.34     54.42 o
 -23  13   6      467.78      563.23     47.84 o
 -20  13   6        1.34        5.85     47.53 o
 -17  13   6      561.39      532.62     41.78 o
 -14  13   6      844.14      837.83     61.11 o
 -11  13   6      584.19      585.48     40.84 o
  -8  13   6      469.25      566.78     40.53 o
  -5  13   6      144.32       73.12     32.17 o
  -2  13   6      104.46      106.86     32.59 o
   1  13   6      577.55      608.67     38.39 o
   4  13   6        0.08      -10.86     46.69 o
   7  13   6      145.63      180.92     39.90 o
  10  13   6       90.15       38.65     58.50 o
  13  13   6       18.12       14.21     54.74 o
 -25  14   6        2.87      -51.60     56.20 o
 -22  14   6       12.46        0.00     51.71 o
 -19  14   6        2.79       -5.75     48.47 o
 -16  14   6        0.72       26.95     43.66 o
 -13  14   6       37.65       82.08     52.80 o
 -10  14   6      942.00      883.28     46.27 o
  -7  14   6       10.77       22.14     41.47 o
  -4  14   6        3.66       31.02     29.56 o
  -1  14   6      282.87      293.02     25.42 o
   2  14   6       16.62        0.00     48.89 o
   5  14   6      178.21      108.22     39.48 o
   8  14   6     1291.81     1316.88     61.21 o
  11  14   6      176.64      164.94     45.54 o
  14  14   6       15.08       15.15     56.20 o
 -27  15   6      306.50      335.93     49.20 o
 -24  15   6      437.31      372.49     48.68 o
 -21  15   6      135.66       80.12     39.69 o
 -18  15   6       35.31       45.75     50.77 o
 -15  15   6       24.04       43.41     26.47 o
 -12  15   6      383.35      490.53     37.50 o
  -9  15   6        1.44        7.63     44.08 o
  -6  15   6      578.66      592.89     40.84 o
  -3  15   6      281.08      206.09     37.19 o
   0  15   6      520.03      507.13     30.14 o
   3  15   6      515.86      572.53     44.39 o
   6  15   6       12.07        3.03     58.81 o
   9  15   6       16.68       20.06     57.97 o
  12  15   6      277.47      308.46     45.44 o
  15  15   6      167.04      250.90     49.93 o
 -29  16   6       40.57      105.92     45.02 o
 -26  16   6       27.79       75.21     41.36 o
 -23  16   6      233.85      303.65     43.04 o
 -20  16   6       10.91       25.80     36.98 o
 -17  16   6      160.36      116.08     26.66 o
 -14  16   6       16.59       65.49     28.93 o
 -11  16   6        7.32      -10.34     42.20 o
  -8  16   6      359.21      364.24     40.01 o
  -5  16   6        0.06       34.16     29.77 o
  -2  16   6       84.35      152.09     33.84 o
   1  16   6       94.50      125.77     25.64 o
   4  16   6        0.96      -50.14     50.14 o
   7  16   6     1003.12      927.89     57.87 o
  10  16   6        4.94       85.76     39.17 o
  13  16   6       96.38      121.59     46.17 o
  16  16   6      563.20      548.50     66.12 o
 -31  17   6       17.43      -20.89     69.67 o
 -28  17   6      213.80      143.11     51.08 o
 -25  17   6        0.30       48.99     53.80 o
 -22  17   6        4.27      -35.52     55.99 o
 -19  17   6      579.27      686.80     47.84 o
 -16  17   6        4.54      -13.21     35.19 o
 -13  17   6      287.71      267.20     38.23 o
 -10  17   6      808.12      784.99     48.26 o
  -7  17   6       90.75      115.63     33.43 o
  -4  17   6       46.07       46.69     48.47 o
  -1  17   6      101.36       77.81     25.29 o
   2  17   6      497.78      557.48     46.69 o
   5  17   6      328.56      418.35     44.08 o
   8  17   6      336.25      408.53     47.42 o
  11  17   6        4.71      -56.82     56.82 o
  14  17   6        3.46      -50.24     70.30 o
 -30  18   6        0.16       28.52     68.52 o
 -27  18   6       79.78       76.57     44.08 o
 -24  18   6       97.46       20.58     55.26 o
 -21  18   6      110.63      130.78     41.89 o
 -18  18   6       37.56       26.46     36.00 o
 -15  18   6     1062.21      950.87     51.91 o
 -12  18   6       44.64       64.55     32.59 o
  -9  18   6       28.84       70.72     33.53 o
  -6  18   6        3.51      -16.71     48.89 o
  -3  18   6      143.05      155.43     39.90 o
   0  18   6       14.49       12.24     36.09 o
   3  18   6      130.75       92.23     40.84 o
   6  18   6        0.27       34.26     58.60 o
   9  18   6        1.99      -29.77     57.45 o
  12  18   6        4.50       -8.15     48.15 o
 -32  19   6       72.25       65.18     74.16 o
 -29  19   6       40.40      -39.90     69.25 o
 -26  19   6       20.41       43.98     62.78 o
 -23  19   6      228.36      222.18     42.30 o
 -20  19   6       46.73        1.58     37.34 o
 -17  19   6       67.40       69.99     36.77 o
 -14  19   6       66.00      137.67     36.66 o
 -11  19   6      296.98      369.67     39.38 o
  -8  19   6      143.50      193.04     37.19 o
  -5  19   6       28.01      -26.22     54.21 o
  -2  19   6     1299.97     1294.74     59.85 o
   1  19   6       32.62       -4.63     37.93 o
   4  19   6       15.47      -58.91     58.91 o
   7  19   6      106.83        0.00     58.70 o
  10  19   6      288.13      294.15     53.48 o
  13  19   6        2.21      -34.78     70.30 o
 -31  20   6      162.03      197.21     50.24 o
 -28  20   6        8.30       -3.86     58.08 o
 -25  20   6      111.97       28.83     62.15 o
 -22  20   6        5.62       36.98     55.15 o
 -19  20   6      206.22      224.39     28.36 o
 -16  20   6     2607.05     2664.37     76.57 o
 -13  20   6      652.21      660.48     47.95 o
 -10  20   6      311.69      224.37     43.66 o
  -7  20   6       86.26       50.56     50.87 o
  -4  20   6       26.29       26.01     37.40 o
  -1  20   6       18.21      -37.83     37.95 o
   2  20   6      736.53      707.90     55.05 o
   5  20   6       46.84       66.64     41.16 o
   8  20   6       75.67       42.83     60.27 o
  11  20   6        1.31       -4.28     64.76 o
 -30  21   6        3.19       56.20     44.92 o
 -27  21   6       59.58      -11.49     68.84 o
 -24  21   6       31.30       -3.55     62.46 o
 -21  21   6        0.68       11.07     55.00 o
 -18  21   6       30.66      -41.05     54.11 o
 -15  21   6      439.17      535.55     46.90 o
 -12  21   6      662.33      786.56     50.24 o
  -9  21   6     1092.25     1033.70     55.26 o
  -6  21   6      228.48      181.55     44.60 o
  -3  21   6     1115.23      980.53     57.87 o
   0  21   6      296.77      269.11     32.72 o
   3  21   6       24.70      -28.52     58.29 o
   6  21   6      314.04      366.01     52.23 o
   9  21   6        0.23      -12.43     63.93 o
 -29  22   6        0.24        2.09     44.08 o
 -26  22   6        0.43      -64.45     64.45 o
 -23  22   6        9.24       -5.42     39.35 o
 -20  22   6       48.04       83.36     37.92 o
 -17  22   6      195.11      131.09     44.60 o
 -14  22   6        2.43       24.97     53.06 o
 -11  22   6       67.44       40.11     57.66 o
  -8  22   6      607.66      600.41     50.03 o
  -5  22   6     1015.93      861.76     57.24 o
  -2  22   6      137.03      123.78     43.77 o
   1  22   6        6.01       32.48     33.05 o
   4  22   6      170.39      227.30     45.23 o
   7  22   6      228.03      163.27     48.57 o
 -31  23   6       63.92       -4.39     71.45 o
 -28  23   6       15.63       28.31     64.24 o
 -25  23   6        6.27       18.91     61.84 o
 -22  23   6      172.37      195.54     39.43 o
 -19  23   6        9.45      -60.17     60.17 o
 -16  23   6       97.19       26.01     60.79 o
 -13  23   6      208.82      259.05     40.84 o
 -10  23   6       87.72       54.32     57.97 o
  -7  23   6       76.07      -19.85     58.39 o
  -4  23   6       10.57       46.17     38.75 o
  -1  23   6       46.68      102.95     51.24 o
   2  23   6       13.39       -3.76     57.45 o
   5  23   6        2.74      -20.16     59.33 o
   8  23   6        0.07       34.78     65.08 o
 -30  24   6        0.21      -42.93     64.35 o
 -27  24   6        0.85       48.05     62.05 o
 -24  24   6        0.10        1.20     42.29 o
 -21  24   6      135.30       88.47     44.29 o
 -18  24   6      517.70      652.23     48.47 o
 -15  24   6       77.35       56.51     60.27 o
 -12  24   6      418.47      380.85     46.17 o
  -9  24   6      118.16      131.30     40.11 o
  -6  24   6      273.54      330.81     49.41 o
  -3  24   6      345.21      352.96     50.77 o
   0  24   6       37.18      -32.55     45.86 o
   3  24   6       87.22       49.93     47.95 o
   6  24   6        8.55      -67.06     67.06 o
 -29  25   6       89.95       25.49     69.88 o
 -26  25   6        5.13        2.87     45.70 o
 -23  25   6       31.60      -26.11     60.58 o
 -20  25   6       21.81        3.55     57.56 o
 -17  25   6      404.71      419.71     50.66 o
 -14  25   6       68.03       58.08     39.38 o
 -11  25   6      255.55      233.88     46.59 o
  -8  25   6       29.31       79.39     39.48 o
  -5  25   6       56.64      -14.52     59.96 o
  -2  25   6        0.00      -34.16     62.78 o
   1  25   6        4.20       65.89     33.98 o
   4  25   6       30.67       38.13     66.96 o
 -28  26   6       35.69      -74.37     74.37 o
 -25  26   6       21.77       15.90     44.77 o
 -22  26   6        3.26       -3.76     59.64 o
 -19  26   6      212.76      235.97     46.17 o
 -16  26   6      146.02      212.99     43.66 o
 -13  26   6       41.43      -24.65     59.64 o
 -10  26   6       10.02       17.76     60.79 o
  -7  26   6        0.10      -22.14     59.96 o
  -4  26   6       27.97        7.63     61.73 o
  -1  26   6       53.77       51.30     35.67 o
   2  26   6      140.65      160.13     50.97 o
 -27  27   6      270.21      285.33     38.51 o
 -24  27   6       27.12      -11.91     69.05 o
 -21  27   6       24.89      114.28     43.45 o
 -18  27   6       67.96       64.76     41.47 o
 -15  27   6       66.58       73.01     41.16 o
 -12  27   6        1.30       43.77     59.23 o
  -9  27   6       91.76      162.85     43.45 o
  -6  27   6       13.22       44.50     42.93 o
  -3  27   6      214.01      286.52     48.57 o
   0  27   6       35.43        1.12     43.30 o
 -26  28   6       87.48        8.36     72.91 o
 -23  28   6      167.00      142.06     47.95 o
 -20  28   6        4.94      -23.19     62.15 o
 -17  28   6       45.75      106.13     43.66 o
 -14  28   6      211.98      197.63     48.05 o
 -11  28   6       29.06      -37.92     61.11 o
  -8  28   6        0.92      -64.45     64.45 o
  -5  28   6      475.02      494.60     56.09 o
  -2  28   6        9.79      -63.82     68.84 o
 -25  29   6       14.54      -67.58     68.94 o
 -22  29   6       15.90       -8.15     67.17 o
 -19  29   6        0.18       35.52     42.41 o
 -16  29   6       51.06       56.51     47.01 o
 -13  29   6      176.59      185.10     44.71 o
 -10  29   6       99.45       -7.94     66.12 o
  -7  29   6      126.12       86.59     51.50 o
  -4  29   6       19.06       70.72     50.45 o
 -24  30   6       99.69      131.93     49.51 o
 -21  30   6       27.45       37.08     67.37 o
 -18  30   6      232.98      222.60     47.84 o
 -15  30   6        1.73      -16.09     61.73 o
 -12  30   6        8.99       28.31     45.54 o
  -9  30   6        0.19      -33.01     64.45 o
  -6  30   6       69.01       90.88     48.57 o
 -23  31   6       81.25       56.09     71.03 o
 -20  31   6        3.67       33.74     63.09 o
 -17  31   6        3.59      -33.32     62.57 o
 -14  31   6       36.60       43.66     44.81 o
 -11  31   6        1.98      -62.15     62.15 o
  -8  31   6       25.68        8.77     69.15 o
 -19  32   6        7.40       21.62     65.91 o
 -16  32   6       45.91        0.00     66.43 o
 -13  32   6      199.00      287.05     49.93 o
  -1   1   7       58.28       42.98     14.76 o
  -3   2   7       38.28       23.57     29.24 o
   0   2   7      422.46      374.64     26.59 o
  -5   3   7       51.99       12.01     42.30 o
  -2   3   7       53.22       82.57     21.37 o
   1   3   7       82.45       35.34     37.55 o
  -7   4   7      852.20      882.45     46.80 o
  -4   4   7      382.36      451.28     50.92 o
  -1   4   7      844.04      783.52     32.24 o
   2   4   7      137.31      160.34     30.61 o
  -9   5   7       14.88      -48.36     48.36 o
  -6   5   7      100.61      149.52     22.74 o
  -3   5   7      398.60      336.77     37.50 o
   0   5   7        7.85        8.24     30.19 o
   3   5   7      192.39      189.80     34.47 o
 -11   6   7      186.78      278.79     36.46 o
  -8   6   7     2061.96     2144.18     62.46 o
  -5   6   7       69.99       70.84     21.83 o
  -2   6   7      470.31      441.95     40.32 o
   1   6   7      218.06      247.89     24.18 o
   4   6   7       13.30       20.68     44.81 o
 -13   7   7      660.92      685.96     45.23 o
 -10   7   7       30.66       73.85     32.49 o
  -7   7   7      114.03      173.12     23.25 o
  -4   7   7      552.95      558.11     40.84 o
  -1   7   7       27.62       11.37     25.33 o
   2   7   7        8.46       16.61     31.13 o
   5   7   7      697.46      749.06     47.42 o
 -15   8   7        0.19       31.55     34.37 o
 -12   8   7       77.93       35.10     51.29 o
  -9   8   7      242.62      273.14     26.33 o
  -6   8   7       40.67       10.03     33.22 o
  -3   8   7        3.15        5.01     44.81 o
   0   8   7      840.98      821.07     51.03 o
   3   8   7      172.83      169.43     35.83 o
   6   8   7      925.18      826.67     48.26 o
 -17   9   7      123.07      170.68     38.44 o
 -14   9   7      235.25      255.08     38.96 o
 -11   9   7      521.51      501.60     41.16 o
  -8   9   7        1.65       26.99     26.97 o
  -5   9   7      132.90        2.51     49.09 o
  -2   9   7        6.27      -35.83     46.38 o
   1   9   7      196.95      177.34     25.06 o
   4   9   7       14.86      -47.95     47.95 o
   7   9   7       72.28       26.53     52.33 o
 -19  10   7      444.17      428.48     48.57 o
 -16  10   7       94.66       87.33     38.13 o
 -13  10   7      104.57       93.18     38.13 o
 -10  10   7       77.84      117.89     24.52 o
  -7  10   7      317.74      275.45     38.75 o
  -4  10   7        0.49      -15.56     44.81 o
  -1  10   7       21.58       13.14     35.27 o
   2  10   7       25.71       40.95     46.17 o
   5  10   7      255.12      193.66     40.74 o
   8  10   7        1.58       -3.13     46.17 o
 -21  11   7       37.42      -40.42     60.58 o
 -18  11   7       17.38       18.70     49.41 o
 -15  11   7     1631.68     1658.45     65.81 o
 -12  11   7      227.62      277.89     26.59 o
  -9  11   7        6.02       -6.69     31.13 o
  -6  11   7       48.44       23.71     45.02 o
  -3  11   7      228.77      139.45     37.40 o
   0  11   7        1.23      -50.26     51.71 o
   3  11   7      171.95      145.51     37.81 o
   6  11   7       18.36       54.74     35.72 o
   9  11   7       20.84        0.00     54.42 o
 -23  12   7       21.15       21.41     57.35 o
 -20  12   7      149.82      169.22     42.20 o
 -17  12   7        6.07       30.61     36.46 o
 -14  12   7       44.19        5.75     50.14 o
 -11  12   7        5.66       11.42     33.46 o
  -8  12   7        0.75      -41.26     41.26 o
  -5  12   7        0.06       44.50     30.19 o
  -2  12   7      388.40      372.80     42.62 o
   1  12   7      240.96      227.94     27.76 o
   4  12   7        4.05      -52.54     52.54 o
   7  12   7       35.70       60.90     37.71 o
  10  12   7       74.66       76.25     44.60 o
 -25  13   7       77.92      149.37     44.92 o
 -22  13   7        0.50       71.24     38.54 o
 -19  13   7       17.38        0.00     39.28 o
 -16  13   7      286.54      324.96     45.44 o
 -13  13   7      245.81      224.04     27.09 o
 -10  13   7       47.05       29.14     32.80 o
  -7  13   7       91.77       92.13     35.72 o
  -4  13   7      314.99      355.88     37.92 o
  -1  13   7      711.27      745.55     58.08 o
   2  13   7        4.48       41.47     50.45 o
   5  13   7        0.10       22.04     37.29 o
   8  13   7       13.95       66.02     39.07 o
  11  13   7        5.88        0.00     62.99 o
 -27  14   7       95.06       34.16     45.23 o
 -24  14   7       47.13       55.26     56.72 o
 -21  14   7      135.34      122.53     42.72 o
 -18  14   7        0.29        9.51     50.77 o
 -15  14   7      310.36      266.85     55.10 o
 -12  14   7       14.64      -49.51     49.51 o
  -9  14   7      182.96      165.77     37.81 o
  -6  14   7      117.87       94.32     35.83 o
  -3  14   7       79.96       17.13     55.68 o
   0  14   7       81.52       84.24     28.31 o
   3  14   7       34.19      -40.42     55.47 o
   6  14   7      823.07      844.01     58.91 o
   9  14   7        2.37      -63.20     63.20 o
  12  14   7        1.55      -66.96     66.96 o
 -29  15   7      309.09      321.62     55.26 o
 -26  15   7        6.47       41.05     43.98 o
 -23  15   7        9.41       36.04     56.30 o
 -20  15   7       69.78       40.22     56.30 o
 -17  15   7       97.16       91.40     39.48 o
 -14  15   7       66.74      102.52     26.05 o
 -11  15   7       29.30       43.56     50.56 o
  -8  15   7      235.35      174.86     40.74 o
  -5  15   7        7.37       -5.85     44.19 o
  -2  15   7        0.00      -32.69     53.17 o
   1  15   7        0.22      -38.23     38.23 o
   4  15   7     1195.53     1343.73     65.08 o
   7  15   7        1.37       52.75     62.36 o
  10  15   7       46.85       81.68     42.93 o
  13  15   7       13.12        4.18     68.84 o
 -28  16   7        9.62      -16.61     72.81 o
 -25  16   7      102.85      137.46     45.54 o
 -22  16   7       96.38       79.70     38.96 o
 -19  16   7      162.64      162.53     43.45 o
 -16  16   7      713.27      707.90     36.26 o
 -13  16   7        0.53      -18.07     49.51 o
 -10  16   7      192.97      123.89     41.05 o
  -7  16   7       18.65      -51.08     51.08 o
  -4  16   7       74.90       82.62     36.25 o
  -1  16   7       40.45       59.43     25.84 o
   2  16   7      834.41      822.28     55.05 o
   5  16   7      175.33      198.88     42.62 o
   8  16   7        5.84       50.24     39.07 o
  11  16   7        4.47       72.60     44.71 o
 -27  17   7       34.65      -66.64     66.64 o
 -24  17   7        0.92      -41.26     61.00 o
 -21  17   7       52.80       45.44     63.61 o
 -18  17   7       24.31       54.01     26.63 o
 -15  17   7       55.62       -6.27     54.21 o
 -12  17   7      138.28       83.88     40.32 o
  -9  17   7       54.58       -9.09     53.48 o
  -6  17   7        0.64      -27.47     49.83 o
  -3  17   7       70.16       78.03     40.74 o
   0  17   7       54.35       -1.13     48.68 o
   3  17   7       70.89        6.89     60.06 o
   6  17   7       30.23      -14.62     62.88 o
   9  17   7       84.36      110.41     43.56 o
  12  17   7      228.44      203.17     53.17 o
 -29  18   7        0.06      -68.31     68.31 o
 -26  18   7        0.09       59.54     61.11 o
 -23  18   7       40.72       49.93     42.30 o
 -20  18   7       45.65       24.34     57.76 o
 -17  18   7       33.32       34.95     40.27 o
 -14  18   7      446.47      466.08     47.53 o
 -11  18   7       20.89       51.29     34.16 o
  -8  18   7       65.16       82.10     37.71 o
  -5  18   7     1856.02     1695.33     72.07 o
  -2  18   7        0.21       47.32     36.56 o
   1  18   7       55.97       60.44     36.56 o
   4  18   7        0.73      -61.73     61.73 o
   7  18   7      134.16       46.48     72.18 o
  10  18   7        3.20      -16.71     68.21 o
 -28  19   7       88.11        4.18     77.19 o
 -25  19   7        0.55      -68.73     68.73 o
 -22  19   7       13.15      -40.32     56.82 o
 -19  19   7      176.01      144.44     31.17 o
 -16  19   7      492.91      509.22     50.66 o
 -13  19   7      139.56       41.78     59.54 o
 -10  19   7      135.96      112.92     40.11 o
  -7  19   7       16.43       -6.48     56.09 o
  -4  19   7       70.92       83.88     41.36 o
  -1  19   7       93.75       97.69     29.39 o
   2  19   7      314.92      259.89     46.27 o
   5  19   7        1.79       26.74     61.42 o
   8  19   7       28.75       86.18     44.92 o
 -27  20   7        0.01      -49.62     63.30 o
 -24  20   7       37.43       34.78     58.81 o
 -21  20   7       44.68        9.09     29.69 o
 -18  20   7      314.15      292.48     46.07 o
 -15  20   7        0.01      -43.45     54.84 o
 -12  20   7      192.16      175.49     43.56 o
  -9  20   7        0.29        1.67     38.65 o
  -6  20   7      260.78      191.68     45.86 o
  -3  20   7        0.02      -30.92     59.23 o
   0  20   7       46.74        2.35     30.15 o
   3  20   7        5.04      -66.85     66.85 o
   6  20   7       21.48       -8.04     45.75 o
   9  20   7        3.43      -43.45     71.66 o
 -26  21   7       17.88      -24.55     64.87 o
 -23  21   7      249.14      216.96     50.35 o
 -20  21   7       30.17       33.55     38.82 o
 -17  21   7       87.49        7.00     60.58 o
 -14  21   7       45.67        6.79     61.94 o
 -11  21   7       71.76      163.06     38.65 o
  -8  21   7      660.06      716.47     55.05 o
  -5  21   7      167.78      256.86     45.75 o
  -2  21   7       37.54       68.31     41.36 o
   1  21   7      118.47      131.96     32.60 o
   4  21   7       15.77      -27.99     64.76 o
   7  21   7       64.58       12.85     76.67 o
 -28  22   7        0.82      -34.58     64.97 o
 -25  22   7      132.64      237.12     47.01 o
 -22  22   7       39.84      -43.43     43.43 o
 -19  22   7        5.44      -10.97     62.88 o
 -16  22   7       71.76       93.59     40.53 o
 -13  22   7       52.79      105.81     38.34 o
 -10  22   7       24.08       58.81     39.69 o
  -7  22   7        1.27       45.86     37.71 o
  -4  22   7        7.71       14.52     64.45 o
  -1  22   7       25.89       15.98     45.98 o
   2  22   7        0.98      -51.60     63.61 o
   5  22   7       83.45       21.10     63.61 o
 -27  23   7       88.31       81.37     49.83 o
 -24  23   7       98.54       81.09     33.84 o
 -21  23   7       93.48       42.10     62.05 o
 -18  23   7       35.29      -29.46     63.61 o
 -15  23   7      176.55       32.38     65.08 o
 -12  23   7       86.88       60.48     61.52 o
  -9  23   7       66.83      -14.31     64.03 o
  -6  23   7       97.88       40.32     62.15 o
  -3  23   7      182.96      136.63     46.48 o
   0  23   7       45.58       65.05     32.06 o
   3  23   7        1.88       -8.57     68.42 o
 -26  24   7      170.66      165.98     52.85 o
 -23  24   7      350.38      383.76     37.96 o
 -20  24   7      206.48      200.45     50.03 o
 -17  24   7      199.16      287.88     45.96 o
 -14  24   7      103.36      176.53     43.87 o
 -11  24   7       31.58       93.49     38.54 o
  -8  24   7      292.16      194.92     52.96 o
  -5  24   7      552.69      528.65     57.24 o
  -2  24   7        5.40      -23.92     60.90 o
   1  24   7        1.20      -31.15     80.54 o
 -25  25   7      112.87      133.59     35.31 o
 -22  25   7        4.26       86.91     42.62 o
 -19  25   7       42.18      -38.96     63.61 o
 -16  25   7       60.36       45.75     44.50 o
 -13  25   7       42.52       64.14     42.30 o
 -10  25   7       13.37      -30.29     59.23 o
  -7  25   7        0.86       23.29     56.30 o
  -4  25   7       40.68        8.04     64.66 o
  -1  25   7       17.59      -39.90     47.64 o
 -24  26   7       24.52      -46.69     70.61 o
 -21  26   7       51.77      122.32     45.75 o
 -18  26   7       14.49      -15.88     66.75 o
 -15  26   7       20.39       42.93     61.73 o
 -12  26   7       23.14       38.86     62.99 o
  -9  26   7      129.57      183.01     46.07 o
  -6  26   7      361.09      348.68     58.50 o
  -3  26   7       16.11        4.18     63.61 o
 -23  27   7       86.36       68.31     51.29 o
 -20  27   7       86.25      142.48     47.32 o
 -17  27   7       14.34      -20.16     62.78 o
 -14  27   7        7.09       24.02     63.61 o
 -11  27   7        1.35       32.17     61.00 o
  -8  27   7      298.71      351.91     53.69 o
  -5  27   7       22.16       -4.28     70.30 o
 -22  28   7       76.84       69.05     49.30 o
 -19  28   7       31.14        0.00     64.24 o
 -16  28   7       82.96       45.54     66.33 o
 -13  28   7        7.12      -65.81     65.81 o
 -10  28   7      285.86      160.65     52.33 o
  -7  28   7       33.02       47.21     47.21 o
 -18  29   7      177.36      117.83     50.97 o
 -15  29   7        8.74      -12.74     67.06 o
 -12  29   7       46.53       59.75     64.76 o
  -9  29   7       55.47       26.01     75.94 o
   0   1   8      404.32      421.21     17.17 o
  -2   2   8      251.97      280.57     28.73 o
   1   2   8      197.13      213.97     27.37 o
  -4   3   8       45.21       47.60     29.40 o
  -1   3   8     1246.26     1163.93     49.77 o
   2   3   8        1.44       52.65     33.11 o
  -6   4   8      602.73      651.81     47.32 o
  -3   4   8      225.32      252.76     27.72 o
   0   4   8        0.30       23.93     34.80 o
   3   4   8       17.05       38.34     50.66 o
  -8   5   8       85.85       29.35     55.57 o
  -5   5   8       27.27       73.18     70.87 o
  -2   5   8        0.59      -19.95     52.12 o
   1   5   8        9.37      -34.71     56.30 o
   4   5   8       63.64      -21.20     51.81 o
 -10   6   8      177.57      121.38     42.62 o
  -7   6   8      288.51      293.81    104.93 o
  -4   6   8        5.17       22.98     48.47 o
  -1   6   8       21.48      -17.73     39.38 o
   2   6   8       36.26      124.41     34.37 o
   5   6   8        2.05       17.13     36.25 o
 -12   7   8        9.34      -59.85     59.85 o
  -9   7   8      206.03      209.43     43.24 o
  -6   7   8      245.23      167.78     28.69 o
  -3   7   8      109.23      150.94     35.41 o
   0   7   8       11.47        6.45     37.03 o
   3   7   8      149.04      117.10     39.17 o
   6   7   8        4.01       29.14     52.85 o
 -14   8   8      281.55      316.61     47.11 o
 -11   8   8      831.77      777.47     52.85 o
  -8   8   8      247.79      275.39     34.47 o
  -5   8   8      293.90      370.51     42.30 o
  -2   8   8        7.74       11.80     48.78 o
   1   8   8      228.94      219.56     30.71 o
   4   8   8      503.44      487.39     49.09 o
   7   8   8       23.79       84.09     38.75 o
 -16   9   8        6.28       44.71     56.62 o
 -13   9   8      714.80      796.58     54.42 o
 -10   9   8       35.89       62.76     29.49 o
  -7   9   8      121.25      -17.97     54.94 o
  -4   9   8       54.97       92.34     35.62 o
  -1   9   8        0.95       20.01     28.08 o
   2   9   8       26.88       22.14     37.60 o
   5   9   8      366.85      406.75     47.42 o
   8   9   8       22.32       21.10     57.03 o
 -18  10   8       34.09       10.76     58.70 o
 -15  10   8       59.84       37.19     57.87 o
 -12  10   8      288.00      232.83     45.13 o
  -9  10   8     1331.62     1285.08     43.09 o
  -6  10   8       50.76      119.50     34.99 o
  -3  10   8      138.64      125.87     38.02 o
   0  10   8        0.09      -14.08     36.38 o
   3  10   8        8.88      111.14     35.93 o
   6  10   8      124.98      110.31     44.60 o
   9  10   8       23.30       57.03     40.53 o
 -20  11   8       72.38       37.71     66.33 o
 -17  11   8      346.05      409.47     48.89 o
 -14  11   8      418.62      284.33     49.41 o
 -11  11   8       11.79       85.34     27.40 o
  -8  11   8       18.18       50.97     36.35 o
  -5  11   8       35.71       16.92     38.54 o
  -2  11   8        1.55       -9.30     53.06 o
   1  11   8       12.85        6.50     32.00 o
   4  11   8        9.08       17.03     57.56 o
   7  11   8      166.51      131.51     47.32 o
  10  11   8        1.61      -15.46     67.79 o
 -22  12   8        4.95       -3.97     58.91 o
 -19  12   8       48.39       44.39     62.05 o
 -16  12   8       21.35        3.45     56.41 o
 -13  12   8        0.09       -1.58     38.80 o
 -10  12   8       14.61       53.90     37.81 o
  -7  12   8      288.25      287.57     43.56 o
  -4  12   8        5.78       95.68     34.16 o
  -1  12   8       12.39       73.96     34.16 o
   2  12   8       24.98       26.95     52.44 o
   5  12   8      215.91      227.09     45.23 o
   8  12   8      451.97      519.46     52.12 o
  11  12   8      217.07      160.34     50.56 o
 -24  13   8       34.02      -45.86     64.76 o
 -21  13   8       59.56       46.59     43.56 o
 -18  13   8        2.02       14.52     42.83 o
 -15  13   8      184.91      185.10     45.96 o
 -12  13   8       17.52      -20.99     41.19 o
  -9  13   8       57.41       67.17     38.23 o
  -6  13   8      119.99       -3.13     59.23 o
  -3  13   8      120.37      193.14     39.17 o
   0  13   8       79.33       -2.82     43.54 o
   3  13   8       14.52      -59.96     59.96 o
   6  13   8      398.51      458.67     52.85 o
   9  13   8       58.15       63.51     45.44 o
  12  13   8        7.00       29.98     65.60 o
 -26  14   8       10.48        8.77     73.22 o
 -23  14   8       14.11       32.59     62.67 o
 -20  14   8      114.37      129.73     43.66 o
 -17  14   8       52.00       21.20     58.81 o
 -14  14   8        1.42       -2.02     39.32 o
 -11  14   8       93.76      146.45     40.84 o
  -8  14   8        4.21      -54.74     54.74 o
  -5  14   8        1.78      -35.83     53.59 o
  -2  14   8       58.71       31.55     39.48 o
   1  14   8      118.68       36.31     35.16 o
   4  14   8       93.17       95.37     45.33 o
   7  14   8       32.71       19.53     63.93 o
  10  14   8      197.58      236.07     53.90 o
 -25  15   8       48.19       36.46     47.84 o
 -22  15   8        7.55        0.00     64.35 o
 -19  15   8        0.35      -59.02     59.02 o
 -16  15   8        0.41      -32.76     41.46 o
 -13  15   8        0.04       -6.79     53.17 o
 -10  15   8       29.03       10.03     54.94 o
  -7  15   8      149.44      134.02     43.35 o
  -4  15   8       61.90       87.01     41.78 o
  -1  15   8      239.61      250.40     54.74 o
   2  15   8       71.79      -32.80     65.81 o
   5  15   8      136.43      147.91     48.89 o
   8  15   8      110.60      186.35     47.11 o
  11  15   8       11.84      -39.59     66.85 o
 -24  16   8        7.16        0.00     65.29 o
 -21  16   8       19.32      -63.20     64.45 o
 -18  16   8        3.41       44.08     61.73 o
 -15  16   8        5.15      -42.06     42.06 o
 -12  16   8      641.23      670.40     54.32 o
  -9  16   8       73.74       52.44     39.38 o
  -6  16   8        1.16      -54.32     54.74 o
  -3  16   8      169.87      181.44     44.29 o
   0  16   8        0.07      -42.09     44.06 o
   3  16   8       80.01      123.68     45.13 o
   6  16   8       51.80       64.55     45.86 o
   9  16   8        7.88       60.38     67.06 o
 -26  17   8        0.01        8.88     69.05 o
 -23  17   8       11.35       29.04     61.11 o
 -20  17   8       23.90       30.81     61.32 o
 -17  17   8        7.99      -33.34     42.25 o
 -14  17   8      617.62      640.84     56.82 o
 -11  17   8       19.48      -31.23     61.11 o
  -8  17   8        0.53       13.79     55.99 o
  -5  17   8       81.50       41.89     61.73 o
  -2  17   8        0.52       62.67     38.96 o
   1  17   8        2.73       74.82     33.47 o
   4  17   8        5.34      -63.82     65.08 o
   7  17   8       91.38      165.35     47.84 o
 -25  18   8        9.24        4.39     47.32 o
 -22  18   8        3.64       18.18     44.08 o
 -19  18   8        3.70      -40.00     42.15 o
 -16  18   8        2.77       14.94     61.84 o
 -13  18   8      595.80      670.09     57.24 o
 -10  18   8       64.29       95.47     40.84 o
  -7  18   8        0.61       53.17     61.73 o
  -4  18   8       14.71      -21.62     55.26 o
  -1  18   8       35.65       65.72     35.42 o
   2  18   8       54.05       39.59     67.69 o
   5  18   8       36.19      142.37     50.87 o
 -24  19   8       19.20      -64.66     68.00 o
 -21  19   8      151.71       -3.97     70.72 o
 -18  19   8        0.06      -58.70     58.70 o
 -15  19   8      144.08      156.27     47.01 o
 -12  19   8       30.42      -65.29     65.29 o
  -9  19   8       26.57       25.38     63.40 o
  -6  19   8       22.95       29.25     61.63 o
  -3  19   8       96.90       28.10     47.74 o
   0  19   8       28.30        8.02     44.89 o
   3  19   8      150.08       54.00     70.51 o
   6  19   8        9.56      -17.65     70.19 o
 -23  20   8       20.29        8.36     67.79 o
 -20  20   8      104.35      127.74     34.38 o
 -17  20   8        4.17       23.50     64.24 o
 -14  20   8      270.69      329.66     51.08 o
 -11  20   8       34.88       63.09     64.76 o
  -8  20   8       14.24      -33.43     59.33 o
  -5  20   8       51.58       94.53     43.24 o
  -2  20   8      737.14      705.50     59.64 o
   1  20   8        1.74      -64.47     78.45 o
   4  20   8       51.66       52.23     69.99 o
 -22  21   8        3.66      -37.57     50.35 o
 -19  21   8        0.18      -71.66     71.66 o
 -16  21   8      106.77      112.50     45.44 o
 -13  21   8      158.46       57.24     68.42 o
 -10  21   8      143.62       79.80     47.74 o
  -7  21   8      226.26      314.52     51.08 o
  -4  21   8       10.84      -27.47     64.35 o
  -1  21   8       70.82       47.51     40.35 o
   2  21   8       10.70       -8.67     67.58 o
 -21  22   8       10.66       35.40     45.20 o
 -18  22   8       59.77       43.04     49.09 o
 -15  22   8       36.31       -8.04     70.51 o
 -12  22   8       14.52      -67.17     67.17 o
  -9  22   8       38.47       64.45     45.23 o
  -6  22   8       59.85       31.75     63.30 o
  -3  22   8       66.08       65.39     49.09 o
   0  22   8       18.59       14.07     49.36 o
 -23  23   8       10.34       31.58     70.46 o
 -20  23   8        5.76      -51.29     70.93 o
 -17  23   8       47.77      103.62     44.71 o
 -14  23   8       22.48       28.52     69.25 o
 -11  23   8      116.43      117.93     48.15 o
  -8  23   8      161.10      135.06     51.60 o
  -5  23   8       39.44      -45.33     67.79 o
  -2  23   8       10.03       25.59     69.25 o
 -19  24   8       19.22        4.28     67.69 o
 -16  24   8        0.09       46.27     61.73 o
 -13  24   8        5.11      -62.88     62.88 o
 -10  24   8       72.68       16.40     75.10 o
  -7  24   8       85.18      -66.75     71.76 o
  -4  24   8       43.70       42.83     69.36 o
 -18  25   8        3.10      -17.44     69.46 o
 -15  25   8        4.57      -69.46     69.46 o
 -12  25   8       15.29       25.28     64.35 o
  -9  25   8      143.26      205.88     49.41 o
  -6  25   8      255.82      301.04     53.38 o
 -17  26   8       35.18       82.00     47.11 o
 -14  26   8      171.46      236.91     52.65 o
 -11  26   8        2.73       30.29     47.21 o
   0   0   9       50.54       64.34     43.19 o
   1   1   9        5.16       -8.30     27.76 o
  -1   2   9       42.15       48.37     26.31 o
   2   2   9      626.88      503.58     53.90 o
  -3   3   9        8.54       23.73     39.08 o
   0   3   9       23.48       57.75     31.57 o
   3   3   9      146.80      210.90     41.57 o
  -5   4   9       37.00       17.88     74.69 o
  -2   4   9        4.31       46.69     37.08 o
   1   4   9       16.48       24.18     88.63 o
   4   4   9        0.14       78.45     38.65 o
  -7   5   9       49.06       76.15     40.95 o
  -4   5   9        0.50      -11.75     38.96 o
  -1   5   9       12.54        5.81     38.07 o
   2   5   9       38.68       13.58     55.99 o
   5   5   9      346.52      352.85     48.15 o
  -9   6   9        9.32      -48.36     60.90 o
  -6   6   9      163.38      216.99     31.24 o
  -3   6   9       29.13       16.92     55.36 o
   0   6   9       32.65       38.84     32.62 o
   3   6   9       50.09      110.83     41.47 o
   6   6   9       47.98      129.63     39.38 o
 -11   7   9      220.63      239.52     46.27 o
  -8   7   9       69.69       36.30     36.25 o
  -5   7   9      343.93      356.09     46.59 o
  -2   7   9       76.81      111.04     41.16 o
   1   7   9       95.80       19.82     42.69 o
   4   7   9        3.07       24.86     59.12 o
   7   7   9       61.75       96.62     43.56 o
 -13   8   9        1.40      -21.94     63.93 o
 -10   8   9       11.17      -45.75     56.41 o
  -7   8   9        3.91       -4.57     42.54 o
  -4   8   9        0.31      -62.88     62.88 o
  -1   8   9       19.25       23.13     43.14 o
   2   8   9      165.58       31.75     68.31 o
   5   8   9      112.45       40.32     65.81 o
   8   8   9       18.48        0.00     65.39 o
 -15   9   9      145.05      126.91     46.17 o
 -12   9   9      166.10      166.50     46.80 o
  -9   9   9        0.48      -41.15     51.65 o
  -6   9   9        1.08      -38.65     56.51 o
  -3   9   9       51.97       31.44     63.09 o
   0   9   9       11.33        0.18     34.22 o
   3   9   9       11.91       36.25     55.99 o
   6   9   9       25.03       15.15     45.02 o
   9   9   9       21.38      -32.07     69.15 o
 -17  10   9       12.44       43.24     65.18 o
 -14  10   9        3.99      -57.76     57.76 o
 -11  10   9       41.68       16.87     42.05 o
  -8  10   9        4.13       53.69     57.14 o
  -5  10   9       31.24       31.96     42.41 o
  -2  10   9       31.44       14.21     58.18 o
   1  10   9      255.25      294.19     34.93 o
   4  10   9        0.62        7.52     55.99 o
   7  10   9       23.58       43.24     68.00 o
  10  10   9        0.83       47.95     46.48 o
 -19  11   9      117.28       90.04     51.71 o
 -16  11   9        9.06       46.48     62.88 o
 -13  11   9       84.96       44.50     59.64 o
 -10  11   9      108.22      147.96     31.59 o
  -7  11   9       21.76      113.65     38.65 o
  -4  11   9       99.38       50.45     62.67 o
  -1  11   9        6.83       10.82     35.57 o
   2  11   9        5.53       37.19     41.05 o
   5  11   9        1.24      -65.60     65.60 o
   8  11   9       77.32      198.47     45.96 o
  11  11   9        0.10      -13.06     70.40 o
 -21  12   9        8.86       78.97     45.02 o
 -18  12   9      100.34       60.38     64.97 o
 -15  12   9        5.17       34.47     63.40 o
 -12  12   9      116.66      116.99     41.00 o
  -9  12   9       20.45      -14.73     61.32 o
  -6  12   9        0.13        0.00     63.30 o
  -3  12   9       21.37       65.70     42.20 o
   0  12   9       74.20       48.55     31.74 o
   3  12   9       20.75        3.86     61.84 o
   6  12   9       77.96       82.62     47.53 o
   9  12   9        0.30      -64.03     72.07 o
 -20  13   9        3.56       96.52     43.56 o
 -17  13   9        0.07       43.77     59.96 o
 -14  13   9        9.05      -11.40     45.22 o
 -11  13   9       72.34       37.71     65.08 o
  -8  13   9       67.61       85.45     44.08 o
  -5  13   9        6.14       -7.42     44.39 o
  -2  13   9       81.62      121.69     44.19 o
   1  13   9       32.15        6.16     37.38 o
   4  13   9      145.11      133.50     47.84 o
   7  13   9       30.12       29.35     68.31 o
 -22  14   9       34.85       13.16     49.20 o
 -19  14   9       55.01       28.93     66.64 o
 -16  14   9      142.42      150.21     49.51 o
 -13  14   9       65.48       14.08     44.14 o
 -10  14   9        8.52        1.88     44.71 o
  -7  14   9        0.32       54.74     41.99 o
  -4  14   9        0.02        0.00     58.81 o
  -1  14   9       24.33       43.38     35.69 o
   2  14   9      220.15      168.28     54.84 o
   5  14   9        3.68       41.47     63.09 o
   8  14   9       14.13      -70.09     75.42 o
 -21  15   9       20.75      -43.14     67.90 o
 -18  15   9       10.61      -71.55     71.55 o
 -15  15   9       36.40      -10.52     47.53 o
 -12  15   9       46.88       50.66     61.32 o
  -9  15   9       50.39      -19.22     66.75 o
  -6  15   9        4.19      -38.44     61.32 o
  -3  15   9        0.75      -38.75     63.82 o
   0  15   9       97.74      130.68     33.52 o
   3  15   9       23.04      -53.48     65.91 o
   6  15   9        5.61        0.00     69.46 o
 -20  16   9        2.47       17.13     67.48 o
 -17  16   9       23.16      -47.04     47.04 o
 -14  16   9       42.24      -64.24     67.69 o
 -11  16   9        0.40       27.58     64.03 o
  -8  16   9      126.74      203.27     47.01 o
  -5  16   9       22.50       59.02     47.95 o
  -2  16   9        1.47      -67.79     73.22 o
   1  16   9      131.12      104.22     36.60 o
   4  16   9       81.72       42.83     52.44 o
 -19  17   9        3.36      -17.03     72.28 o
 -16  17   9      287.32      346.13     42.51 o
 -13  17   9       65.26      147.60     47.01 o
 -10  17   9       43.80       57.87     49.30 o
  -7  17   9       78.16       35.93     68.73 o
  -4  17   9        0.27      -12.12     68.31 o
  -1  17   9      155.91      220.69     35.23 o
   2  17   9       39.82       53.17     48.57 o
 -18  18   9       38.69      -15.35     39.36 o
 -15  18   9        2.08      -67.90     67.90 o
 -12  18   9        1.21      -20.47     61.84 o
  -9  18   9       39.83       36.56     64.14 o
  -6  18   9      306.57      390.56     54.32 o
  -3  18   9       42.75       62.05     68.42 o
   0  18   9        0.02      -46.95     46.95 o
 -17  19   9       12.76        4.28     67.79 o
 -14  19   9      142.59      111.45     52.75 o
 -11  19   9        4.27      -24.97     65.91 o
  -8  19   9      169.59      213.82     52.44 o
  -5  19   9       37.99      -42.10     73.85 o
  -2  19   9        0.17      -68.11     68.11 o
 -16  20   9      100.91       71.66     53.06 o
 -13  20   9       12.71       34.05     72.49 o
 -10  20   9      155.94      148.12     52.23 o
  -7  20   9       21.11      -68.21     74.06 o
  -4  20   9       83.06       60.27     72.60 o
 -15  21   9       29.24       -8.77     74.16 o
 -12  21   9       47.07        0.00     68.73 o
  -9  21   9       16.68      -60.69     69.25 o
  -6  21   9       21.76       48.26     68.63 o
 -14  22   9       82.87      -31.13     80.64 o
 -11  22   9        0.05        4.39     65.08 o
  -8  22   9        2.68      -69.15     69.15 o
  -1   1  10       41.46       53.34     22.50 o
  -3   2  10      157.21      158.11     33.52 o
   0   2  10       85.80       95.02     45.28 o
  -5   3  10      129.36      136.84     46.48 o
  -2   3  10        0.00       35.39     34.99 o
   1   3  10       11.30       44.86     53.12 o
  -7   4  10       11.75       15.67     63.30 o
  -4   4  10        9.05       -3.51     44.90 o
  -1   4  10       70.78       49.64     45.72 o
   2   4  10       12.31      -58.18     59.02 o
  -9   5  10       62.86       31.86     69.88 o
  -6   5  10        0.02      -46.01     46.01 o
  -3   5  10        2.10      -69.78     69.78 o
   0   5  10       28.72       34.87     43.10 o
   3   5  10       11.08      -47.32     65.49 o
 -11   6  10      126.33      160.76     49.93 o
  -8   6  10      122.46      106.75     47.21 o
  -5   6  10      188.50      210.92     59.54 o
  -2   6  10       12.43       93.80     44.92 o
   1   6  10        0.59      -52.91     53.01 o
   4   6  10       11.17       16.09     62.88 o
 -13   7  10       52.08      -29.25     70.72 o
 -10   7  10      109.96       84.71     50.14 o
  -7   7  10       13.73      -25.18     36.87 o
  -4   7  10        0.09      -43.35     63.40 o
  -1   7  10        8.46       60.11     34.34 o
   2   7  10       18.34      -24.02     69.25 o
   5   7  10       29.38       59.75     45.44 o
 -15   8  10      109.34        0.00     78.13 o
 -12   8  10        2.96      -70.09     70.09 o
  -9   8  10       10.95       17.16     45.32 o
  -6   8  10      269.20      209.12     54.42 o
  -3   8  10       16.65      -51.71     67.27 o
   0   8  10        1.34      -45.36     45.36 o
   3   8  10       10.32       61.32     64.45 o
   6   8  10       10.36       55.05     70.51 o
 -14   9  10        6.57       -8.46     66.33 o
 -11   9  10      125.69       53.38     71.97 o
  -8   9  10       20.00       74.52     55.99 o
  -5   9  10       14.79       60.17     64.76 o
  -2   9  10        0.17       12.12     62.05 o
   1   9  10       39.01       58.31     37.06 o
   4   9  10        0.26      -12.53     68.52 o
   7   9  10        0.25      -34.99     66.54 o
 -16  10  10        0.63      -68.63     68.63 o
 -13  10  10        1.21      -42.10     66.33 o
 -10  10  10        0.58      -61.21     61.21 o
  -7  10  10       24.60      -68.73     68.73 o
  -4  10  10        2.15      -52.75     68.00 o
  -1  10  10        1.54      -25.46     65.23 o
   2  10  10      109.13       35.41     49.41 o
   5  10  10        5.93      -43.14     65.49 o
 -15  11  10        7.64      -69.05     69.05 o
 -12  11  10       29.91      -48.11     52.85 o
  -9  11  10       22.05        8.25     71.13 o
  -6  11  10        4.55       55.36     45.86 o
  -3  11  10       25.85       32.90     70.82 o
   0  11  10       10.62       -2.12     45.33 o
   3  11  10       15.98      -21.41     65.60 o
 -14  12  10      123.25       25.80     73.85 o
 -11  12  10       69.19       25.92     39.81 o
  -8  12  10       23.95      -66.54     72.28 o
  -5  12  10        0.69       49.83     45.75 o
  -2  12  10        4.04       37.81     62.15 o
   1  12  10       13.92       49.08     85.71 o
 -13  13  10       35.87       90.31     41.66 o
 -10  13  10       10.93      -68.21     68.21 o
  -7  13  10        3.60      -25.28     70.61 o
  -4  13  10        2.31       29.56     68.00 o
  -1  13  10        0.33       21.24     44.97 o
   2  13  10       14.24        4.39     68.11 o
 -12  14  10       80.42      162.74     50.56 o
  -9  14  10      115.58      111.25     52.54 o
  -6  14  10       15.38       17.03     71.45 o
  -3  14  10       41.68      -71.24     71.24 o
   0  14  10       31.55        7.79     50.63 o
 -11  15  10      195.62      207.35     55.99 o
  -8  15  10       28.59        4.28     73.64 o
  -5  15  10       14.25      -52.12     72.18 o
  -2  15  10       22.29      110.41     46.69 o
 -10  16  10        0.07      -71.13     71.13 o
  -7  16  10       12.10       30.81     72.49 o
   0   1  11        6.13       33.25     25.82 o
  -2   2  11       43.03       98.05     58.65 o
   1   2  11       15.25      -51.30     51.30 o
  -1   3  11       59.09       60.73     40.37 o
 
